# Supplementary material for: Combining cross-sectional and longitudinal genomic approaches to identify determinants of cognitive and physical decline
Source: Nat Commun. 2025 May 15;16:4524. doi: 10.1038/s41467-025-59383-0 (PMC12081661; doi:10.1038/s41467-025-59383-0)
Supplement: Supplementary file 3 — Supplementary Data 1–8 [file 41467_2025_59383_MOESM3_ESM.xlsx]

## Sheet: Supplementary Data 1
	Supplementary Data 1. Age effects on aging phenotypes across levels of sample representativeness
	Aging phenotype	UK Biobank sample	(Effective) sample size	beta (95% CI)
	Reaction time (shorter)	UKBB (baseline sample, 1-wave)	494263	-0.034 (-0.034; -0.033)
	Reaction time (shorter)	UKBB (follow-up sample, 2-waves)	81546	-0.03 (-0.031; -0.03)
	Reaction time (shorter)	UKBB (weighted sample, 1-wave)	140197	-0.036 (-0.036; -0.037)
	Reaction time (shorter)	UKBB (follow-up sample, 3-waves)	14635	-0.028 (-0.03; -0.027)
	Pairs matching	UKBB (baseline sample, 1-wave)	496498	-0.012 (-0.012; -0.011)
	Pairs matching	UKBB (follow-up sample, 2-waves)	161821	-0.008 (-0.009; -0.008)
	Pairs matching	UKBB (weighted sample, 1-wave)	141190	-0.014 (-0.013; -0.014)
	Pairs matching	UKBB (follow-up sample, 3-waves)	44476	-0.007 (-0.008; -0.006)
	Height	UKBB (baseline sample, 1-wave)	497399	-0.013 (-0.014; -0.013)
	Height	UKBB (follow-up sample, 2-waves)	86168	-0.007 (-0.008; -0.006)
	Height	UKBB (weighted sample, 1-wave)	141190	-0.019 (-0.018; -0.02)
	Height	UKBB (follow-up sample, 3-waves)	15966	-0.003 (-0.005; -0.001)
	Forced expiratory volume	UKBB (baseline sample, 1-wave)	455154	-0.041 (-0.041; -0.04)
	Forced expiratory volume	UKBB (follow-up sample, 2-waves)	51293	-0.035 (-0.036; -0.034)
	Forced expiratory volume	UKBB (weighted sample, 1-wave)	130878	-0.048 (-0.047; -0.049)
	Forced expiratory volume	UKBB (follow-up sample, 3-waves)	8403	-0.032 (-0.034; -0.029)
	Hand grip strength	UKBB (baseline sample, 1-wave)	495739	-0.023 (-0.023; -0.023)
	Hand grip strength	UKBB (follow-up sample, 2-waves)	85185	-0.016 (-0.017; -0.015)
	Hand grip strength	UKBB (weighted sample, 1-wave)	140609	-0.029 (-0.029; -0.03)
	Hand grip strength	UKBB (follow-up sample, 3-waves)	15557	-0.012 (-0.014; -0.01)
	Age effects (beta, with with 95% confidence intervals) on cognitive and physical measures were obtained from linear regression models, applied in a) the unweighted UKBB baseline sample ('baseline sample, 1−wave'), b) the inverse probability weighted UKBB baseline sample ('weighted 1−wave'), c) the UKBB follow-up sample with complete data in at least one follow-up assessment ('follow−up sample, 2−…

## Sheet: Supplementary Data 2
	Supplementary Data 2. Follow-up duration and sample size per longitudinal aging phenotype
	Aging phenotype	Follow-up time (minimum, in years)	Follow-up time (maximum, in years)	Follow-up time (mean, in years)	Number of removed outliers	n (complete cases with follow-up data)	Dimension
	Fluid intelligence score	1	14	8.6	0	158005	cognition
	Number of puzzles correctly solved	1	6	2.46	0	40455	cognition
	Reaction time (shorter)	1	18	10.13	16	81546	cognition
	Symbol digit substitution test	1	9	6.21	4	107514	cognition
	Duration to complete alphanumeric path	1	9	6.05	31	91613	cognition
	Forced expiratory volume	1	13	8.07	3	51293	physical
	Hand grip strength	2	18	10.3	0	85185	physical
	Height	2	18	10.34	0	86168	physical

## Sheet: Supplementary Data 3
	Supplementary Data 3. Cross-sectional and longitudinal genetic variant effects
	Source Data corresponding to the results shown in Figure 4 (main manuscript) and Supplementary Figure 8-9. The column 'outcome type' specifies the model that was used to derive the outcome phenotype, including 1) log = log-difference model (relative change), diff = difference score (absolute change) 3) res = residual change score model (conditional change) and 4) baseline = the cross-sectional ph…
	Aging phenotype	SNP	A1	A2	CHR	POS	BETA	SE	P	N	INFO	EAF	Outcome type
	Cognitive (summary score)	rs28684621	T	G	2	144231584	0.0156548	0.00280419	2.36897e-08	103938	0.997851	0.620903	res
	Cognitive (summary score)	rs1796518	C	T	6	26388672	0.0159788	0.00280176	1.17628e-08	103938	1.00164	0.622846	res
	Cognitive (summary score)	rs9468413	C	A	6	28689672	-0.0208642	0.00351282	2.8597e-09	103938	1.00129	0.183003	res
	Cognitive (summary score)	rs76737403	T	G	10	89341359	0.0537449	0.00964439	2.50877e-08	103938	0.979792	0.979316	res
	Cognitive (summary score)	rs4604926	C	T	11	112483168	-0.0188507	0.00319908	3.80259e-09	103938	0.974952	0.754671	res
	Cognitive (summary score)	rs429358	T	C	19	45411941	-0.0453789	0.00383767	2.9134e-32	103938	0.991059	0.85132	res
	Duration to complete alphanumeric path	rs429358	T	C	19	45411941	-0.0502802	0.00714545	1.96879e-12	77380	0.99259	0.853547	res
	Symbol digit substitution test	rs429358	T	C	19	45411941	-0.0786698	0.00661158	1.20088e-32	90713	0.991035	0.852436	res
	Fluid intelligence score	rs769449	G	A	19	45410002	-0.0437522	0.00597426	2.41657e-13	131736	0.996221	0.878613	res
	Height	rs12455050	G	A	18	22435502	0.0847031	0.0151645	2.32863e-08	72792	0.986198	0.969109	res
	Forced expiratory volume	rs190141474	G	C	7	156792458	-0.123928	0.0226662	4.56405e-08	44048	0.906109	0.976481	res
	Cognitive (summary score)	rs429358	T	C	19	45411941	-0.0293463	0.00362645	5.85464e-16	103938	0.991059	0.85132	diff
	Symbol digit substitution test	rs429358	T	C	19	45411941	-0.0470699	0.00661601	1.12279e-12	90713	0.991035	0.852436	diff
	Fluid intelligence score	rs769449	G	A	19	45410002	-0.041261	0.00598684	5.50301e-12	131736	0.996221	0.878613	diff
	Height	rs12455050	G	A	18	22435502	0.0845873	0.015177	2.49822e-08	72792	0.986198	0.969109	diff
	Cognitive (summary score)	rs429358	T	C	19	45411941	-0.0325951	0.00365035	4.28647e-19	103938	0.991059	0.85132	log
	Physical (summary score)	rs113645269	G	A	12	89765235	0.0860624	0.0154396	2.48737e-08	72220	0.999771	0.987545	log
	Symbol digit substitution test	rs429358	T	C	19	45411941	-0.053748	0.00654313	2.13206e-16	90713	0.991035	0.852436	log
	Fluid intelligence score	rs117041440	C	T	9	110904999	-0.0679863	0.0120932	1.88886e-08	131736	0.937777	0.972118	log
	Fluid intelligence score	rs769449	G	A	19	45410002	-0.0412095	0.00591583	3.26137e-12	131736	0.996221	0.878613	log
	Height	rs7177795	T	A	15	67366833	0.0287629	0.00522047	3.59575e-08	72792	0.99909	0.540173	log
	Forced expiratory volume	rs190141474	G	C	7	156792458	-0.137517	0.0230237	2.33174e-09	44048	0.906109	0.976481	log
	Cognitive (summary score)	rs11210935	G	A	1	44369444	-0.0131066	0.00217932	1.80905e-09	404449	1.00003	0.204526	baseline
	Cognitive (summary score)	rs1925409	T	C	1	67365089	0.0102878	0.00184848	2.61348e-08	404449	0.987952	0.354571	baseline
	Cognitive (summary score)	rs321588	G	A	1	96688818	0.011019	0.00190624	7.44749e-09	404449	0.990777	0.311881	baseline
	Cognitive (summary score)	rs1967769	T	C	1	96993449	0.013106	0.00203338	1.15279e-10	404449	1.00031	0.75132	baseline
	Cognitive (summary score)	rs1843815	A	T	1	98589715	0.00976487	0.00176767	3.31063e-08	404449	0.997751	0.453875	baseline
	Cognitive (summary score)	rs10911301	A	G	1	183282575	-0.0119821	0.00176898	1.25777e-11	404449	0.991905	0.531969	baseline
	Cognitive (summary score)	rs12753665	G	A	1	183546061	-0.0122135	0.00187229	6.8786e-11	404449	1.00049	0.672203	baseline
	Cognitive (summary score)	rs526266	C	T	1	208038546	0.0177377	0.00261575	1.19261e-11	404449	0.997167	0.869781	baseline
	Cognitive (summary score)	rs188226218	C	T	1	208087259	0.0442284	0.00731886	1.51213e-09	404449	0.940625	0.984426	baseline
	Cognitive (summary score)	rs907162	T	C	2	9410629	0.0103133	0.00180754	1.15835e-08	404449	0.976233	0.586724	baseline
	Cognitive (summary score)	rs6432166	A	G	2	11205025	-0.0106951	0.00186463	9.70912e-09	404449	0.994421	0.337552	baseline
	Cognitive (summary score)	rs1971136	C	T	2	25291539	0.00963554	0.0017647	4.75751e-08	404449	0.993922	0.492183	baseline
	Cognitive (summary score)	rs71446010	T	C	2	31859714	0.0179122	0.00324204	3.29503e-08	404449	0.969234	0.917241	baseline
	Cognitive (summary score)	rs17428810	T	C	2	32736043	0.0126721	0.00191824	3.94639e-11	404449	0.995743	0.696699	baseline
	Cognitive (summary score)	rs13028903	C	T	2	59951465	0.0107761	0.00177544	1.28283e-09	404449	0.991259	0.548717	baseline
	Cognitive (summary score)	rs4314015	G	T	2	71528309	-0.0104434	0.00177912	4.35843e-09	404449	0.998923	0.426816	baseline
	Cognitive (summary score)	rs10191517	G	A	2	73558403	0.0115071	0.00195848	4.21522e-09	404449	0.989852	0.715374	baseline
	Cognitive (summary score)	rs17654195	C	A	2	137409714	-0.0108945	0.00190978	1.16638e-08	404449	0.997063	0.692943	baseline
	Cognitive (summary score)	rs13413953	T	G	2	144237036	-0.0100388	0.00183478	4.4655e-08	404449	0.995366	0.63881	baseline
	Cognitive (summary score)	rs55886016	G	A	2	156085207	-0.0119107	0.00213522	2.43052e-08	404449	0.992355	0.781321	baseline
	Cognitive (summary score)	rs72906064	G	T	2	156911600	0.0146716	0.00266174	3.54732e-08	404449	0.999733	0.875304	baseline
	Cognitive (summary score)	rs2358016	C	G	2	162007430	0.0126422	0.00176118	7.06155e-13	404449	0.998145	0.502431	baseline
	Cognitive (summary score)	rs2389550	G	A	2	162458401	0.00987959	0.00177966	2.83381e-08	404449	0.994786	0.566586	baseline
	Cognitive (summary score)	rs4500960	C	T	2	162818621	0.0129022	0.00176499	2.67055e-13	404449	0.995737	0.521255	baseline
	Cognitive (summary score)	rs4673905	A	G	2	201163783	0.0137045	0.00188094	3.19301e-13	404449	1.00464	0.679914	baseline
	Cognitive (summary score)	rs1397881	A	G	3	24063290	0.0131781	0.00187866	2.30569e-12	404449	1.00051	0.677209	baseline
	Cognitive (summary score)	rs2924663	G	A	3	84759988	0.0200846	0.00367608	4.66552e-08	404449	0.972405	0.937307	baseline
	Cognitive (summary score)	rs424029	G	A	3	85010039	0.024028	0.00430824	2.44382e-08	404449	0.993109	0.956207	baseline
	Cognitive (summary score)	rs9864170	A	G	3	85610908	-0.0143294	0.00249316	9.05691e-09	404449	0.998749	0.145627	baseline
	Cognitive (summary score)	rs34713409	G	T	3	180532727	-0.021908	0.00395068	2.93326e-08	404449	1.00352	0.948017	baseline
	Cognitive (summary score)	rs13107325	C	T	4	103188709	0.019928	0.00335327	2.80124e-09	404449	0.997157	0.925559	baseline
	Cognitive (summary score)	rs6813516	C	G	4	152594407	0.010693	0.00178094	1.92336e-09	404449	0.976271	0.526821	baseline
	Cognitive (summary score)	rs293058	C	T	5	94206390	-0.0124906	0.00203752	8.77102e-10	404449	0.9969	0.752135	baseline
	Cognitive (summary score)	rs77917390	T	A	5	111134058	-0.0170118	0.002971	1.02854e-08	404449	0.973963	0.900278	baseline
	Cognitive (summary score)	rs25791	C	G	5	111311979	-0.0100486	0.00177445	1.48816e-08	404449	0.996817	0.436184	baseline
	Cognitive (summary score)	rs10051624	G	C	5	112033044	-0.00976662	0.0017615	2.94836e-08	404449	0.99524	0.492208	baseline
	Cognitive (summary score)	rs115852152	C	G	5	137452070	0.0462618	0.00737029	3.45621e-10	404449	0.95529	0.984893	baseline
	Cognitive (summary score)	rs79919393	C	T	5	137980051	0.0350045	0.00535156	6.11223e-11	404449	0.910809	0.969483	baseline
	Cognitive (summary score)	rs35789010	G	A	6	25514179	-0.0191147	0.00309773	6.8055e-10	404449	0.987907	0.910611	baseline
	Cognitive (summary score)	rs13213957	T	C	6	25786226	-0.0191071	0.00294951	9.2918e-11	404449	0.992769	0.900811	baseline
	Cognitive (summary score)	rs183879	G	C	6	25987441	-0.012575	0.00214977	4.93231e-09	404449	0.858524	0.735632	baseline
	Cognitive (summary score)	rs7749823	A	C	6	26158079	-0.0178707	0.00245454	3.322e-13	404449	0.999812	0.849132	baseline
	Cognitive (summary score)	rs67575965	A	G	6	26196593	-0.014404	0.00207607	3.97466e-12	404449	0.998373	0.765826	baseline
	Cognitive (summary score)	rs2073526	G	A	6	26374658	-0.0140313	0.0017703	2.26412e-15	404449	0.998292	0.443008	baseline
	Cognitive (summary score)	rs3734542	G	A	6	26468326	-0.020115	0.00268286	6.4983e-14	404449	1.0005	0.877925	baseline
	Cognitive (summary score)	rs2758383	A	G	6	26682323	0.0106558	0.00178942	2.60208e-09	404449	0.998285	0.590912	baseline
	Cognitive (summary score)	rs13213200	C	T	6	26755915	-0.0190148	0.00261854	3.82472e-13	404449	1.03161	0.875359	baseline
	Cognitive (summary score)	rs35741362	T	C	6	27007687	-0.0167025	0.00251516	3.12104e-11	404449	1.00229	0.85819	baseline
	Cognitive (summary score)	rs73740434	C	A	6	27144980	-0.0263071	0.00430223	9.6703e-10	404449	0.548606	0.917159	baseline
	Cognitive (summary score)	rs540860509	C	T	6	27244243	-0.0363732	0.00551465	4.23156e-11	404449	0.421087	0.935604	baseline
	Cognitive (summary score)	rs13212562	A	G	6	27300310	-0.018802	0.00266444	1.70569e-12	404449	0.996966	0.875437	baseline
	Cognitive (summary score)	rs6908553	A	G	6	27379372	0.0118105	0.00175845	1.86252e-11	404449	1.00153	0.471155	baseline
	Cognitive (summary score)	rs34105070	C	T	6	27560805	-0.0190532	0.0027201	2.47685e-12	404449	1.0002	0.881696	baseline
	Cognitive (summary score)	rs571776023	C	G	6	27572331	-0.032188	0.00466599	5.25775e-12	404449	0.518484	0.926176	baseline
	Cognitive (summary score)	rs200494	T	G	6	27795237	-0.0124923	0.00221331	1.6597e-08	404449	0.880515	0.766581	baseline
	Cognitive (summary score)	rs13199906	C	G	6	27834139	-0.0192428	0.00271813	1.44777e-12	404449	1.00006	0.881479	baseline
	Cognitive (summary score)	rs530799722	T	G	6	27890860	-0.0353897	0.00544646	8.15267e-11	404449	0.422561	0.934075	baseline
	Cognitive (summary score)	rs574752547	A	G	6	28143382	-0.0615905	0.00913233	1.53851e-11	404449	0.301871	0.968333	baseline
	Cognitive (summary score)	rs34832585	C	T	6	28150878	-0.0198955	0.00274185	3.98016e-13	404449	0.999337	0.883729	baseline
	Cognitive (summary score)	rs13191038	T	C	6	28482917	-0.0186135	0.00274176	1.13006e-11	404449	0.998258	0.883569	baseline
	Cognitive (summary score)	rs568609045	G	A	6	28723688	-0.023924	0.00416595	9.31601e-09	404449	0.527949	0.907158	baseline
	Cognitive (summary score)	rs3135296	A	T	6	28795856	-0.0191547	0.00271504	1.72544e-12	404449	0.992653	0.88013	baseline
	Cognitive (summary score)	rs528267747	T	G	6	28905275	-0.0347223	0.00574467	1.50089e-09	404449	0.460114	0.946286	baseline
	Cognitive (summary score)	rs3129112	G	A	6	29090011	-0.0183062	0.00269598	1.11995e-11	404449	0.998898	0.879042	baseline
	Cognitive (summary score)	rs3749971	G	A	6	29342775	-0.0182454	0.00265853	6.74373e-12	404449	0.998994	0.87506	baseline
	Cognitive (summary score)	rs3131856	T	C	6	29607101	-0.0172114	0.00262021	5.07458e-11	404449	1.00137	0.871067	baseline
	Cognitive (summary score)	rs3094146	G	C	6	29970960	-0.0171406	0.00263223	7.42506e-11	404449	0.978452	0.868899	baseline
	Cognitive (summary score)	rs2187979	A	G	6	30224358	-0.0130627	0.00180802	5.01765e-13	404449	0.994567	0.612647	baseline
	Cognitive (summary score)	rs1264535	G	A	6	30391170	-0.0124241	0.00178478	3.37598e-12	404449	1.0011	0.589844	baseline
	Cognitive (summary score)	rs9262126	G	A	6	30596421	-0.0153966	0.00247866	5.24336e-10	404449	0.998968	0.852227	baseline
	Cognitive (summary score)	rs542418	A	G	6	31836442	-0.0107224	0.0018434	6.00454e-09	404449	0.997111	0.648919	baseline
	Cognitive (summary score)	rs2073525	A	G	6	33290825	0.00998055	0.00175494	1.29202e-08	404449	1.0027	0.486719	baseline
	Cognitive (summary score)	rs1569777	C	T	6	50808745	-0.0170026	0.00290999	5.13228e-09	404449	0.99456	0.897975	baseline
	Cognitive (summary score)	rs1856693	C	T	6	97963227	0.0109111	0.00189571	8.63078e-09	404449	0.86451	0.463195	baseline
	Cognitive (summary score)	rs74704950	G	A	6	98053608	0.0199485	0.00347903	9.81296e-09	404449	0.999962	0.931569	baseline
	Cognitive (summary score)	rs13217795	C	T	6	108974098	-0.0164579	0.00193371	1.72346e-17	404449	0.998339	0.291911	baseline
	Cognitive (summary score)	rs45582334	A	G	6	128327031	-0.010549	0.00191221	3.45478e-08	404449	0.978478	0.685392	baseline
	Cognitive (summary score)	rs76763149	T	C	6	141060350	-0.0264286	0.0047052	1.94437e-08	404449	0.98367	0.963223	baseline
	Cognitive (summary score)	rs3750086	C	A	7	32535437	0.0208237	0.00336773	6.27798e-10	404449	0.960933	0.923257	baseline
	Cognitive (summary score)	rs112363448	C	A	7	32879070	0.0206993	0.00316494	6.14469e-11	404449	0.973906	0.913332	baseline
	Cognitive (summary score)	rs62460532	G	A	7	44929816	-0.0217877	0.00355593	8.94643e-10	404449	0.984264	0.933545	baseline
	Cognitive (summary score)	rs149352678	C	T	7	54920906	-0.0169378	0.0030362	2.42415e-08	404449	0.989522	0.906649	baseline
	Cognitive (summary score)	rs10278678	T	C	7	105065546	-0.0102726	0.00185682	3.16002e-08	404449	0.983364	0.350578	baseline
	Cognitive (summary score)	rs1592365	C	A	7	127151323	0.0098636	0.00175948	2.07086e-08	404449	1.00061	0.524781	baseline
	Cognitive (summary score)	rs2881034	A	T	7	132950174	-0.0101	0.0018307	3.4477e-08	404449	0.941629	0.426336	baseline
	Cognitive (summary score)	rs17658042	G	T	7	133302371	0.0143688	0.0021851	4.83949e-11	404449	0.994967	0.795863	baseline
	Cognitive (summary score)	rs2160746	G	C	7	133478204	-0.0125142	0.00228098	4.10355e-08	404449	0.989902	0.816415	baseline
	Cognitive (summary score)	rs4731992	A	G	7	133702097	-0.0149462	0.00212878	2.20242e-12	404449	0.99979	0.217804	baseline
	Cognitive (summary score)	rs3024239	C	T	8	30999122	0.0100226	0.00175896	1.2123e-08	404449	0.999053	0.519902	baseline
	Cognitive (summary score)	rs10091697	C	A	8	64693050	-0.0125793	0.00201122	3.9863e-10	404449	0.998426	0.742595	baseline
	Cognitive (summary score)	rs13262595	A	G	8	143316970	-0.0155656	0.00176901	1.37975e-18	404449	1.00026	0.440264	baseline
	Cognitive (summary score)	rs80233585	G	A	8	145688534	-0.0099797	0.00177844	2.00572e-08	404449	0.981297	0.536991	baseline
	Cognitive (summary score)	rs2781746	T	C	9	76906920	0.0136414	0.00199878	8.80035e-12	404449	0.996689	0.262763	baseline
	Cognitive (summary score)	rs10125715	A	T	9	86528858	0.0110003	0.00200177	3.90086e-08	404449	0.994982	0.737726	baseline
	Cognitive (summary score)	rs28496034	C	G	9	98278332	-0.0108703	0.00187808	7.12344e-09	404449	0.991488	0.671431	baseline
	Cognitive (summary score)	rs11013053	A	G	10	22864209	-0.0103019	0.00183237	1.88595e-08	404449	0.993645	0.636789	baseline
	Cognitive (summary score)	rs12778971	C	T	10	109676650	-0.0132614	0.00218902	1.3768e-09	404449	0.984688	0.794114	baseline
	Cognitive (summary score)	rs7937459	C	A	11	45068571	0.00997076	0.00182297	4.51253e-08	404449	0.967653	0.599947	baseline
	Cognitive (summary score)	rs1447481	C	T	11	112788472	-0.0106934	0.00176087	1.2571e-09	404449	0.9996	0.530936	baseline
	Cognitive (summary score)	rs61938963	C	T	12	56446804	-0.0127024	0.00185147	6.85173e-12	404449	0.99837	0.656734	baseline
	Cognitive (summary score)	rs10774563	G	A	12	121060780	-0.0107853	0.00177986	1.36414e-09	404449	0.987663	0.441815	baseline
	Cognitive (summary score)	rs4759417	C	T	12	123746510	0.0119921	0.00215514	2.63057e-08	404449	0.997918	0.210883	baseline
	Cognitive (summary score)	rs1856810	C	T	13	59565064	0.0104483	0.00177813	4.20233e-09	404449	0.998826	0.57615	baseline
	Cognitive (summary score)	rs72638926	T	C	13	91640756	0.011641	0.00197184	3.55615e-09	404449	0.998184	0.726535	baseline
	Cognitive (summary score)	rs7990663	A	G	13	98114498	0.0262612	0.00429325	9.54443e-10	404449	0.988267	0.955711	baseline
	Cognitive (summary score)	rs17522122	G	T	14	33302882	0.0129992	0.00176601	1.8281e-13	404449	0.992691	0.529549	baseline
	Cognitive (summary score)	rs12901274	G	A	15	47485510	0.00987783	0.00180445	4.39582e-08	404449	0.952283	0.465091	baseline
	Cognitive (summary score)	rs10519132	G	A	15	47874511	0.0138423	0.002079	2.77332e-11	404449	0.992231	0.765029	baseline
	Cognitive (summary score)	rs628501	C	G	15	48027328	0.0108467	0.00196416	3.34565e-08	404449	0.990245	0.719533	baseline
	Cognitive (summary score)	rs8040118	T	C	15	48070670	-0.0118317	0.00198566	2.5446e-09	404449	0.998455	0.732556	baseline
	Cognitive (summary score)	rs8056683	C	T	16	10145209	-0.0162253	0.00274549	3.42531e-09	404449	1.00112	0.884435	baseline
	Cognitive (summary score)	rs187320183	C	T	16	28864130	0.0101929	0.00184322	3.20339e-08	404449	0.986036	0.359618	baseline
	Cognitive (summary score)	rs17227589	G	A	16	50973123	0.0143313	0.00214575	2.40658e-11	404449	0.993532	0.785247	baseline
	Cognitive (summary score)	rs1510187	C	A	16	56140597	-0.010199	0.00178796	1.16861e-08	404449	0.998143	0.591098	baseline
	Cognitive (summary score)	rs1050847	C	T	16	87443734	-0.0100178	0.00178599	2.03357e-08	404449	0.99283	0.420149	baseline
	Cognitive (summary score)	rs147691494	G	A	17	43606929	-0.0183684	0.00324075	1.44507e-08	404449	0.852574	0.904778	baseline
	Cognitive (summary score)	rs2463521	T	G	17	43659678	0.011066	0.00200051	3.17373e-08	404449	0.771003	0.492443	baseline
	Cognitive (summary score)	rs12150530	T	C	17	44090393	-0.0208379	0.00231029	1.88799e-19	404449	0.996988	0.824046	baseline
	Cognitive (summary score)	rs536912361	A	G	17	44382820	-0.0222966	0.0023729	5.64807e-21	404449	0.849697	0.797829	baseline
	Cognitive (summary score)	rs568039055	G	C	17	44632463	-0.0194235	0.0024868	5.69115e-15	404449	0.779964	0.800058	baseline
	Cognitive (summary score)	rs17698176	T	G	17	44819595	-0.0195911	0.00210905	1.55632e-20	404449	0.981265	0.7707	baseline
	Cognitive (summary score)	rs113815022	C	T	17	61471217	-0.0117712	0.00211386	2.56803e-08	404449	0.98488	0.773413	baseline
	Cognitive (summary score)	rs1943098	G	T	18	50404377	0.0100249	0.00176337	1.30771e-08	404449	0.996401	0.531698	baseline
	Cognitive (summary score)	rs11662271	T	C	18	50907365	0.0103475	0.00176373	4.44171e-09	404449	0.994636	0.47329	baseline
	Cognitive (summary score)	rs4257287	C	T	18	52743831	0.0163164	0.00279414	5.23576e-09	404449	0.990698	0.11241	baseline
	Cognitive (summary score)	rs34704187	A	G	18	52800390	0.0102189	0.00187319	4.88787e-08	404449	0.995512	0.670743	baseline
	Cognitive (summary score)	rs200638479	G	T	18	63445912	0.0142755	0.0022823	3.97851e-10	404449	0.971256	0.81226	baseline
	Cognitive (summary score)	rs7236339	G	A	18	77579773	0.0115926	0.00210581	3.69003e-08	404449	0.987367	0.771297	baseline
	Cognitive (summary score)	rs66534382	G	A	19	4056366	-0.0149261	0.00223153	2.25165e-11	404449	0.996485	0.807162	baseline
	Cognitive (summary score)	rs2602691	A	G	19	4951851	0.00977455	0.00177743	3.81382e-08	404449	0.985599	0.548958	baseline
	Cognitive (summary score)	rs61735689	G	C	19	12780549	0.0211792	0.00364232	6.07253e-09	404449	0.99706	0.937838	baseline
	Cognitive (summary score)	rs429358	T	C	19	45411941	0.0160754	0.00242159	3.17176e-11	404449	0.997551	0.843755	baseline
	Cognitive (summary score)	rs6060529	C	T	20	34227500	-0.0130833	0.00232563	1.8474e-08	404449	0.998	0.827331	baseline
	Cognitive (summary score)	rs2145265	T	C	20	58232736	0.0136658	0.00242748	1.80597e-08	404449	1	0.845133	baseline
	Cognitive (summary score)	rs12479469	G	A	20	61145196	0.0103194	0.00188588	4.45164e-08	404449	0.961103	0.656395	baseline
	Cognitive (summary score)	rs9611176	A	G	22	39838003	-0.0122304	0.00202058	1.42243e-09	404449	0.991274	0.256548	baseline
	Cognitive (summary score)	rs1534883	T	C	22	40005425	-0.011651	0.00176206	3.78704e-11	404449	0.994486	0.488506	baseline
	Physical (summary score)	rs262679	C	T	1	2169792	-0.0102999	0.00108529	2.30197e-21	405979	0.99782	0.616409	baseline
	Physical (summary score)	rs11580750	G	A	1	2177162	0.0178032	0.00205668	4.87416e-18	405979	0.995036	0.928949	baseline
	Physical (summary score)	rs60627793	C	A	1	2212289	-0.00687591	0.00124117	3.02705e-08	405979	0.723139	0.475101	baseline
	Physical (summary score)	rs12743493	G	A	1	2224836	-0.00693924	0.00110269	3.11379e-10	405979	0.979381	0.629317	baseline
	Physical (summary score)	rs561419587	G	A	1	6858812	-0.0086511	0.00141062	8.63197e-10	405979	0.988797	0.829824	baseline
	Physical (summary score)	rs150257084	C	A	1	8581258	0.00649825	0.0010956	3.00691e-09	405979	0.987168	0.375773	baseline
	Physical (summary score)	rs79203748	A	G	1	8647481	-0.014214	0.00236339	1.8073e-09	405979	0.997643	0.947366	baseline
	Physical (summary score)	rs744613	T	A	1	9261796	0.00610963	0.00109414	2.35109e-08	405979	0.981428	0.616389	baseline
	Physical (summary score)	rs9442580	C	T	1	9339467	-0.0128859	0.00157504	2.80737e-16	405979	0.997815	0.871156	baseline
	Physical (summary score)	rs12561781	G	C	1	9538654	-0.00626775	0.00112901	2.83178e-08	405979	0.957158	0.648858	baseline
	Physical (summary score)	rs12070814	C	T	1	10200574	-0.0108603	0.00189808	1.05453e-08	405979	0.99624	0.915453	baseline
	Physical (summary score)	rs1974293	G	C	1	10248851	-0.00717122	0.00107547	2.59298e-11	405979	0.995377	0.592985	baseline
	Physical (summary score)	rs743577	G	A	1	11119135	0.0077416	0.00120957	1.55067e-10	405979	0.996863	0.256143	baseline
	Physical (summary score)	rs2982372	T	C	1	11372913	-0.00906422	0.00122128	1.15478e-13	405979	0.997556	0.751559	baseline
	Physical (summary score)	rs1762968	C	T	1	16884556	0.00707288	0.00117151	1.56603e-09	405979	0.816977	0.546687	baseline
	Physical (summary score)	rs2021196	C	T	1	16905978	0.00862822	0.00136355	2.48743e-10	405979	0.617269	0.411156	baseline
	Physical (summary score)	rs9329453	C	G	1	17055556	0.0114908	0.00174326	4.35211e-11	405979	0.587123	0.807013	baseline
	Physical (summary score)	rs79150293	A	G	1	17206257	0.0134092	0.00212858	2.98463e-10	405979	0.708913	0.904369	baseline
	Physical (summary score)	rs60795692	T	G	1	17231760	0.00690257	0.00125016	3.36411e-08	405979	0.786301	0.345555	baseline
	Physical (summary score)	rs6697963	T	C	1	17284494	-0.01138	0.00179979	2.56608e-10	405979	0.941664	0.101345	baseline
	Physical (summary score)	rs9435731	C	A	1	17306029	-0.0155791	0.00105541	2.60976e-49	405979	0.99936	0.479469	baseline
	Physical (summary score)	rs116488926	T	C	1	17323978	-0.0111051	0.00201067	3.33112e-08	405979	0.953667	0.921829	baseline
	Physical (summary score)	rs147553538	G	T	1	17415034	-0.0179717	0.00312655	9.02568e-09	405979	0.854822	0.965564	baseline
	Physical (summary score)	rs127037	G	C	1	19680145	-0.00719021	0.00126159	1.20282e-08	405979	0.960511	0.238874	baseline
	Physical (summary score)	rs4912082	T	C	1	19716796	-0.00903828	0.00116749	9.81522e-15	405979	0.993636	0.711774	baseline
	Physical (summary score)	rs11805391	C	G	1	19887558	-0.00662668	0.00120771	4.08874e-08	405979	0.995643	0.742019	baseline
	Physical (summary score)	rs113664832	G	A	1	21058655	0.00758288	0.00109111	3.661e-12	405979	0.992373	0.621851	baseline
	Physical (summary score)	rs212515	A	C	1	21575045	-0.00871121	0.00105913	1.95434e-16	405979	0.994483	0.530782	baseline
	Physical (summary score)	rs213022	A	G	1	21648615	-0.00685952	0.00106308	1.10002e-10	405979	0.984477	0.513469	baseline
	Physical (summary score)	rs77121533	G	T	1	22364827	0.0100572	0.00131118	1.71554e-14	405979	1.00196	0.797746	baseline
	Physical (summary score)	rs7543136	C	T	1	22472451	0.0103978	0.0011815	1.36207e-18	405979	0.991098	0.278253	baseline
	Physical (summary score)	rs72865212	C	T	1	22486580	0.0163912	0.00166376	6.72512e-23	405979	0.984131	0.88471	baseline
	Physical (summary score)	rs2744700	C	T	1	22498374	-0.00792327	0.00107035	1.3366e-13	405979	0.991045	0.572091	baseline
	Physical (summary score)	rs2744716	T	G	1	22514070	-0.00911139	0.00148824	9.22571e-10	405979	0.990938	0.148803	baseline
	Physical (summary score)	rs79364962	G	A	1	22531542	-0.0115197	0.00203741	1.56675e-08	405979	0.964331	0.924976	baseline
	Physical (summary score)	rs1952527	T	C	1	23400969	0.0104533	0.00112501	1.51775e-20	405979	0.997774	0.673168	baseline
	Physical (summary score)	rs34565444	A	T	1	23497590	-0.00912712	0.00156995	6.11336e-09	405979	0.846186	0.841766	baseline
	Physical (summary score)	rs531079	A	T	1	23497592	-0.00642751	0.00115769	2.82384e-08	405979	0.974572	0.307013	baseline
	Physical (summary score)	rs2206047	A	G	1	25194700	-0.00639255	0.0011086	8.10103e-09	405979	0.99374	0.349916	baseline
	Physical (summary score)	rs9438876	A	G	1	25241116	0.00651166	0.00107772	1.52163e-09	405979	0.957851	0.487358	baseline
	Physical (summary score)	rs60097574	A	C	1	25288832	-0.00929424	0.00157325	3.46968e-09	405979	0.991211	0.869801	baseline
	Physical (summary score)	rs60473185	G	A	1	25380139	-0.00732364	0.00116702	3.4849e-10	405979	0.996415	0.712804	baseline
	Physical (summary score)	rs679429	G	A	1	25720088	-0.00640514	0.00110525	6.82354e-09	405979	0.959547	0.386259	baseline
	Physical (summary score)	rs530150027	T	C	1	26134833	-0.00803358	0.00131668	1.0514e-09	405979	0.984301	0.204713	baseline
	Physical (summary score)	rs3738450	C	T	1	26141261	-0.00721969	0.00120243	1.92199e-09	405979	1.00145	0.74077	baseline
	Physical (summary score)	rs17163588	C	T	1	26450009	-0.0146963	0.00138361	2.36211e-26	405979	1.0011	0.824003	baseline
	Physical (summary score)	rs61729396	C	A	1	26487995	-0.0170364	0.00303	1.88135e-08	405979	0.973486	0.967878	baseline
	Physical (summary score)	rs6656716	G	A	1	26563105	-0.00692181	0.00111047	4.56993e-10	405979	0.999481	0.343378	baseline
	Physical (summary score)	rs11247915	C	A	1	26650550	-0.00592594	0.00105702	2.06757e-08	405979	0.997745	0.472091	baseline
	Physical (summary score)	rs149384995	C	T	1	26693743	-0.0223307	0.0038146	4.79855e-09	405979	0.814634	0.975976	baseline
	Physical (summary score)	rs9438620	C	T	1	26716136	-0.00701424	0.00123563	1.37341e-08	405979	0.847016	0.68745	baseline
	Physical (summary score)	rs6669670	A	T	1	26733609	0.00776322	0.00105806	2.18072e-13	405979	1.0005	0.456133	baseline
	Physical (summary score)	rs35184161	T	C	1	26738382	-0.0153904	0.0026197	4.23156e-09	405979	0.953655	0.955559	baseline
	Physical (summary score)	rs7546017	C	T	1	26782154	0.014397	0.00121299	1.71593e-32	405979	1.00182	0.747993	baseline
	Physical (summary score)	rs112203773	C	A	1	27019131	0.0132032	0.0019233	6.65733e-12	405979	0.999834	0.91818	baseline
	Physical (summary score)	rs80137632	C	A	1	27284066	0.0132286	0.00205016	1.10015e-10	405979	0.99351	0.928323	baseline
	Physical (summary score)	rs113142284	A	G	1	27404954	-0.00661071	0.00121248	4.97462e-08	405979	0.963848	0.732252	baseline
	Physical (summary score)	rs2292989	A	G	1	32135773	0.00943477	0.00110194	1.10943e-17	405979	0.995855	0.642352	baseline
	Physical (summary score)	rs4949224	T	C	1	32334352	-0.00605121	0.00106171	1.20174e-08	405979	0.993968	0.544289	baseline
	Physical (summary score)	rs12749718	A	T	1	32361093	-0.0192458	0.00216574	6.30812e-19	405979	0.985311	0.935749	baseline
	Physical (summary score)	rs3738002	T	A	1	32502430	-0.0156399	0.00217341	6.19869e-13	405979	0.993985	0.936838	baseline
	Physical (summary score)	rs34885668	T	C	1	32842319	-0.0168446	0.00288232	5.09284e-09	405979	1.00055	0.965381	baseline
	Physical (summary score)	rs55745410	A	G	1	33802817	0.00658573	0.00110833	2.8154e-09	405979	0.98871	0.645277	baseline
	Physical (summary score)	rs113107560	T	G	1	36747842	0.00707143	0.00108847	8.21107e-11	405979	0.968434	0.588166	baseline
	Physical (summary score)	rs141701160	C	A	1	38047391	0.0145137	0.00189038	1.62032e-14	405979	0.995367	0.914594	baseline
	Physical (summary score)	rs506251	G	A	1	38222490	-0.00639241	0.00113549	1.80572e-08	405979	1.00045	0.685716	baseline
	Physical (summary score)	rs28391281	T	C	1	38408974	0.0101966	0.00105876	5.92925e-22	405979	0.998183	0.540138	baseline
	Physical (summary score)	rs3932027	C	A	1	38423055	0.0101465	0.0010831	7.38924e-21	405979	0.963776	0.564708	baseline
	Physical (summary score)	rs2312199	C	T	1	40732685	-0.00747384	0.0012116	6.89112e-10	405979	0.993496	0.743757	baseline
	Physical (summary score)	rs3737815	C	A	1	40776752	0.0125733	0.00140695	4.01513e-19	405979	0.996272	0.830333	baseline
	Physical (summary score)	rs12143112	T	C	1	41407656	-0.00632202	0.00114906	3.7569e-08	405979	0.991159	0.693637	baseline
	Physical (summary score)	rs11580126	G	A	1	41421336	0.00861016	0.00133253	1.03653e-10	405979	0.998941	0.805544	baseline
	Physical (summary score)	rs151022604	C	T	1	41426658	-0.0228427	0.00363524	3.30666e-10	405979	0.871949	0.975277	baseline
	Physical (summary score)	rs72663737	T	C	1	41474717	0.0108591	0.0015786	6.02837e-12	405979	0.996313	0.871613	baseline
	Physical (summary score)	rs2885697	G	T	1	41544279	0.0177123	0.00111644	1.10713e-56	405979	0.9997	0.335588	baseline
	Physical (summary score)	rs182344802	T	C	1	41609882	0.0443471	0.0049989	7.22603e-19	405979	0.993445	0.988682	baseline
	Physical (summary score)	rs61781838	T	C	1	41648171	-0.0200941	0.00223887	2.83139e-19	405979	0.985242	0.94014	baseline
	Physical (summary score)	rs144558165	A	T	1	41653498	-0.0263268	0.0032985	1.44611e-15	405979	0.758742	0.965131	baseline
	Physical (summary score)	rs72665650	A	G	1	41726976	0.0116512	0.00161615	5.6273e-13	405979	0.997696	0.878642	baseline
	Physical (summary score)	rs4660527	G	A	1	41821779	0.00828045	0.00107115	1.07177e-14	405979	0.985079	0.564596	baseline
	Physical (summary score)	rs34868229	G	A	1	42121985	0.0192488	0.00353069	4.98483e-08	405979	0.989751	0.976949	baseline
	Physical (summary score)	rs11210831	A	G	1	43763086	0.00636711	0.00111293	1.05864e-08	405979	0.95726	0.624794	baseline
	Physical (summary score)	rs184502689	C	T	1	45502217	-0.0204043	0.00370407	3.61668e-08	405979	0.967728	0.978613	baseline
	Physical (summary score)	rs142895715	A	G	1	45786150	-0.0197258	0.00359	3.91453e-08	405979	0.957244	0.976943	baseline
	Physical (summary score)	rs55752916	T	C	1	46304439	-0.0201924	0.00356925	1.53734e-08	405979	0.976491	0.977138	baseline
	Physical (summary score)	rs186080410	A	G	1	46575095	-0.0202617	0.00352902	9.38728e-09	405979	0.976442	0.9766	baseline
	Physical (summary score)	rs564914	A	T	1	47915233	-0.00870234	0.00107336	5.16297e-16	405979	0.993852	0.585749	baseline
	Physical (summary score)	rs12143164	C	T	1	47974381	0.00766931	0.00109098	2.06966e-12	405979	0.996628	0.374342	baseline
	Physical (summary score)	rs1278523	T	G	1	50894498	-0.0157612	0.00178123	8.87156e-19	405979	0.995909	0.902599	baseline
	Physical (summary score)	rs12354253	G	A	1	51148711	-0.0192433	0.00185064	2.52639e-25	405979	1.00033	0.910994	baseline
	Physical (summary score)	rs113836734	A	G	1	51419841	-0.0191204	0.00185102	5.17488e-25	405979	0.999352	0.910939	baseline
	Physical (summary score)	rs150984391	C	T	1	51804757	-0.0259741	0.00315535	1.84502e-16	405979	0.993395	0.971073	baseline
	Physical (summary score)	rs59196483	T	C	1	52062656	-0.0097833	0.00178035	3.90346e-08	405979	0.874394	0.886992	baseline
	Physical (summary score)	rs142478128	T	C	1	52307701	-0.0250735	0.00327786	2.01976e-14	405979	0.915641	0.970917	baseline
	Physical (summary score)	rs41294498	A	C	1	52819530	-0.0194711	0.0026602	2.49115e-13	405979	1.00098	0.95909	baseline
	Physical (summary score)	rs2406652	G	T	1	52919459	-0.00831868	0.00134677	6.5432e-10	405979	0.995619	0.810064	baseline
	Physical (summary score)	rs1241980	A	G	1	53286013	-0.00629327	0.00114808	4.21619e-08	405979	0.989384	0.691946	baseline
	Physical (summary score)	rs1679971	A	G	1	53589801	-0.0105668	0.00132924	1.87284e-15	405979	0.991828	0.802396	baseline
	Physical (summary score)	rs3766807	G	A	1	53595504	0.00801653	0.00145335	3.47e-08	405979	0.907668	0.824182	baseline
	Physical (summary score)	rs12083684	T	C	1	54891393	0.00640291	0.00105764	1.41325e-09	405979	0.995046	0.483684	baseline
	Physical (summary score)	rs372917	T	G	1	54958724	-0.0104482	0.00164961	2.39337e-10	405979	0.991505	0.116627	baseline
	Physical (summary score)	rs778385	T	C	1	56637394	-0.00795521	0.001273	4.12667e-10	405979	0.99885	0.7799	baseline
	Physical (summary score)	rs3005911	A	G	1	56794965	-0.0060896	0.00110394	3.46354e-08	405979	0.987064	0.361951	baseline
	Physical (summary score)	rs9128	C	T	1	65298971	-0.0414588	0.00513614	6.91672e-16	405979	0.8898	0.988022	baseline
	Physical (summary score)	rs115793881	C	T	1	65552641	-0.0304545	0.00428181	1.13946e-12	405979	0.983287	0.984343	baseline
	Physical (summary score)	rs1925408	C	T	1	67365034	-0.00752875	0.00119696	3.17731e-10	405979	0.992763	0.266166	baseline
	Physical (summary score)	rs66461782	A	T	1	71533287	-0.00725526	0.00119075	1.1081e-09	405979	0.993745	0.729756	baseline
	Physical (summary score)	rs12040855	T	C	1	73075932	-0.00812825	0.00123353	4.41469e-11	405979	1.00406	0.761014	baseline
	Physical (summary score)	rs1167219	T	A	1	77728775	0.00593098	0.00105886	2.12736e-08	405979	0.99862	0.543369	baseline
	Physical (summary score)	rs3104464	G	A	1	77966230	-0.0107766	0.00126322	1.44977e-17	405979	0.999244	0.775066	baseline
	Physical (summary score)	rs202097262	T	A	1	78160252	-0.0109252	0.00127666	1.15213e-17	405979	0.94486	0.236351	baseline
	Physical (summary score)	rs34517439	C	A	1	78450517	-0.0163291	0.00161729	5.72137e-24	405979	0.9752	0.875338	baseline
	Physical (summary score)	rs9425220	G	A	1	78653585	0.0107948	0.00133821	7.22603e-16	405979	0.97665	0.801834	baseline
	Physical (summary score)	rs138985640	G	A	1	86017838	0.0164432	0.00294468	2.35012e-08	405979	0.972245	0.965876	baseline
	Physical (summary score)	rs6692620	T	A	1	86242642	0.00987693	0.00162576	1.23771e-09	405979	0.955944	0.125765	baseline
	Physical (summary score)	rs11161724	G	A	1	86516841	0.00964223	0.00168124	9.7407e-09	405979	1.00025	0.889481	baseline
	Physical (summary score)	rs10754320	T	C	1	88904681	0.00747155	0.00113426	4.48332e-11	405979	0.994526	0.68128	baseline
	Physical (summary score)	rs12145922	C	A	1	89146234	-0.0097442	0.00106016	3.8824e-20	405979	1.00129	0.444609	baseline
	Physical (summary score)	rs10754258	T	A	1	89447978	0.00779468	0.00108356	6.30957e-13	405979	0.947833	0.516198	baseline
	Physical (summary score)	rs12123737	A	G	1	92205471	-0.0060319	0.0010779	2.19402e-08	405979	0.991999	0.594608	baseline
	Physical (summary score)	rs72960869	C	A	1	92873929	0.0093344	0.00135802	6.26181e-12	405979	0.960275	0.805148	baseline
	Physical (summary score)	rs71510752	G	A	1	93286939	-0.00701209	0.00109655	1.60864e-10	405979	0.985174	0.375619	baseline
	Physical (summary score)	rs150429317	G	C	1	93866110	-0.0189896	0.00269493	1.83569e-12	405979	0.989922	0.959739	baseline
	Physical (summary score)	rs11165662	C	T	1	96996794	0.00666793	0.00111533	2.25315e-09	405979	0.999365	0.662772	baseline
	Physical (summary score)	rs12034639	A	C	1	102411147	0.00587281	0.0010587	2.90309e-08	405979	0.995948	0.466702	baseline
	Physical (summary score)	rs12725626	A	G	1	103087556	-0.00637628	0.0011393	2.18534e-08	405979	0.99902	0.689164	baseline
	Physical (summary score)	rs11164633	G	T	1	103353933	0.00922209	0.00108532	1.94446e-17	405979	0.989304	0.392252	baseline
	Physical (summary score)	rs66473612	G	C	1	103409904	-0.0172779	0.00265223	7.29458e-11	405979	0.995482	0.958614	baseline
	Physical (summary score)	rs1966959	A	G	1	103419238	0.00900839	0.00115445	6.03532e-15	405979	0.9921	0.300365	baseline
	Physical (summary score)	rs1406132	C	G	1	103754833	0.0067568	0.0010702	2.72615e-10	405979	0.998304	0.417169	baseline
	Physical (summary score)	rs7519368	T	A	1	113150644	-0.00810409	0.00118451	7.82528e-12	405979	0.998598	0.727469	baseline
	Physical (summary score)	rs201989427	T	C	1	113227824	0.00906084	0.00142666	2.13821e-10	405979	0.954744	0.827183	baseline
	Physical (summary score)	rs7513464	G	C	1	118849762	0.0121279	0.00115145	6.1052e-26	405979	0.986079	0.691985	baseline
	Physical (summary score)	rs116679284	C	T	1	119014845	0.0170552	0.00290877	4.53576e-09	405979	0.94658	0.964021	baseline
	Physical (summary score)	rs12129705	A	T	1	120191044	0.0148376	0.00160583	2.46888e-20	405979	0.964522	0.8719	baseline
	Physical (summary score)	rs496886	C	T	1	120197685	-0.00647759	0.00108219	2.15591e-09	405979	0.976328	0.583184	baseline
	Physical (summary score)	rs12118839	G	T	1	147078598	-0.0105781	0.00180402	4.52825e-09	405979	0.980063	0.903588	baseline
	Physical (summary score)	rs145619620	T	A	1	149786651	0.0270408	0.00460175	4.19817e-09	405979	0.771841	0.982701	baseline
	Physical (summary score)	rs79191594	G	A	1	149849171	-0.017634	0.00282853	4.53659e-10	405979	0.997596	0.963869	baseline
	Physical (summary score)	rs11205303	T	C	1	149906413	-0.0169222	0.00107395	6.15744e-56	405979	0.996762	0.591015	baseline
	Physical (summary score)	rs61807555	G	A	1	149955086	0.013644	0.00167725	4.12857e-16	405979	0.985155	0.886982	baseline
	Physical (summary score)	rs111315913	T	C	1	150090074	0.0311754	0.00494578	2.91125e-10	405979	0.850464	0.986457	baseline
	Physical (summary score)	rs11586396	C	T	1	150121079	-0.0372344	0.0043507	1.14604e-17	405979	0.996357	0.985046	baseline
	Physical (summary score)	rs6679147	T	C	1	150192450	-0.0247675	0.00285857	4.54255e-18	405979	1.00075	0.964777	baseline
	Physical (summary score)	rs834233	G	A	1	150354276	0.00700887	0.00109748	1.69903e-10	405979	1.00226	0.640821	baseline
	Physical (summary score)	rs187799739	C	A	1	150425376	-0.0444312	0.00457661	2.77907e-22	405979	0.909527	0.985198	baseline
	Physical (summary score)	rs4970972	G	T	1	150468547	0.0134046	0.00239621	2.21784e-08	405979	1.00187	0.949111	baseline
	Physical (summary score)	rs41317515	G	C	1	150526044	0.00788175	0.00105703	8.88178e-14	405979	0.999641	0.46454	baseline
	Physical (summary score)	rs56411234	G	A	1	150532376	-0.0262581	0.00289001	1.02896e-19	405979	0.961961	0.964129	baseline
	Physical (summary score)	rs56404059	C	T	1	150737090	-0.0408388	0.0042655	1.02636e-21	405979	0.982941	0.984218	baseline
	Physical (summary score)	rs10305677	T	A	1	150819092	-0.0274538	0.00307476	4.30824e-19	405979	0.916814	0.966843	baseline
	Physical (summary score)	rs78132593	C	A	1	150868102	0.00939472	0.00127813	1.97651e-13	405979	0.9969	0.781528	baseline
	Physical (summary score)	rs525676	C	T	1	150935317	0.0192433	0.00265579	4.29932e-13	405979	0.999175	0.958882	baseline
	Physical (summary score)	rs11577446	C	T	1	151047648	-0.0360882	0.00419423	7.68069e-18	405979	0.962225	0.983309	baseline
	Physical (summary score)	rs35485741	G	C	1	151241909	0.0126878	0.00167415	3.49301e-14	405979	0.996181	0.887899	baseline
	Physical (summary score)	rs7528822	C	A	1	151404926	-0.0293728	0.00502409	5.02343e-09	405979	0.918522	0.987871	baseline
	Physical (summary score)	rs72710154	A	T	1	151430032	-0.011297	0.00206712	4.62658e-08	405979	0.93024	0.924368	baseline
	Physical (summary score)	rs75885485	A	C	1	151454213	0.00973513	0.00165561	4.10053e-09	405979	0.965895	0.880734	baseline
	Physical (summary score)	rs6680866	A	G	1	152022989	-0.00745922	0.00127318	4.66402e-09	405979	0.995626	0.778878	baseline
	Physical (summary score)	rs10908419	G	A	1	154567699	0.0066296	0.00105471	3.26332e-10	405979	0.999553	0.508902	baseline
	Physical (summary score)	rs76798800	G	T	1	154994978	-0.00718931	0.00119405	1.73404e-09	405979	0.99569	0.732977	baseline
	Physical (summary score)	rs141942982	G	T	1	155137395	-0.0101523	0.00169921	2.3051e-09	405979	0.993404	0.891293	baseline
	Physical (summary score)	rs4971099	A	G	1	155155608	0.00784769	0.00106205	1.47775e-13	405979	0.996178	0.551185	baseline
	Physical (summary score)	rs534807	G	A	1	156105928	-0.0140571	0.00216895	9.10961e-11	405979	1.00042	0.936983	baseline
	Physical (summary score)	rs10800113	A	G	1	165571573	0.00646584	0.00106356	1.20626e-09	405979	0.994193	0.445442	baseline
	Physical (summary score)	rs57476157	T	G	1	171772453	0.00706679	0.00119183	3.04152e-09	405979	0.994859	0.730995	baseline
	Physical (summary score)	rs3817924	G	A	1	171809235	-0.00713709	0.00111551	1.57351e-10	405979	0.984948	0.652626	baseline
	Physical (summary score)	rs144409768	A	G	1	171883190	-0.0201038	0.00272347	1.56279e-13	405979	0.948324	0.958797	baseline
	Physical (summary score)	rs61805852	A	C	1	171974221	-0.0203143	0.0032747	5.52523e-10	405979	0.935667	0.971484	baseline
	Physical (summary score)	rs17350544	C	T	1	172032032	-0.00984547	0.00122994	1.19619e-15	405979	0.999028	0.75709	baseline
	Physical (summary score)	rs631154	A	G	1	172129092	-0.00680489	0.00116209	4.74876e-09	405979	0.951789	0.316218	baseline
	Physical (summary score)	rs72721175	A	G	1	172227532	-0.0184575	0.00141007	3.76704e-39	405979	0.983692	0.828479	baseline
	Physical (summary score)	rs10911624	G	A	1	172316842	0.0112253	0.00171646	6.15886e-11	405979	0.998779	0.894412	baseline
	Physical (summary score)	rs17369123	C	T	1	172355841	-0.010969	0.00134725	3.89404e-16	405979	1.00122	0.811448	baseline
	Physical (summary score)	rs111949353	C	T	1	172364509	-0.0252168	0.00311997	6.35185e-16	405979	0.981787	0.97001	baseline
	Physical (summary score)	rs9425601	G	A	1	172377262	-0.00679525	0.00112687	1.63761e-09	405979	0.992103	0.671432	baseline
	Physical (summary score)	rs186876687	C	A	1	172775696	-0.029041	0.005164	1.86866e-08	405979	0.908264	0.98839	baseline
	Physical (summary score)	rs77947052	C	T	1	176015044	-0.0122832	0.00220609	2.57893e-08	405979	0.951143	0.935866	baseline
	Physical (summary score)	rs77472916	T	C	1	176306387	-0.0122472	0.00209081	4.69451e-09	405979	0.998391	0.931669	baseline
	Physical (summary score)	rs4233168	A	T	1	176500060	0.0116445	0.00197485	3.71552e-09	405979	0.966771	0.0800914	baseline
	Physical (summary score)	rs10913200	G	A	1	176521655	0.032324	0.00314623	9.23847e-25	405979	1.00242	0.971166	baseline
	Physical (summary score)	rs1044299	C	T	1	176811873	-0.0140642	0.00106187	4.83727e-40	405979	0.994836	0.45372	baseline
	Physical (summary score)	rs12091765	A	G	1	176818747	0.0123829	0.00161714	1.89845e-14	405979	1.00213	0.879469	baseline
	Physical (summary score)	rs144003758	A	T	1	176819687	0.0314662	0.00349271	2.0773e-19	405979	0.934711	0.975004	baseline
	Physical (summary score)	rs55807696	C	T	1	176826975	-0.0180501	0.00293206	7.45521e-10	405979	0.996888	0.966452	baseline
	Physical (summary score)	rs12096344	C	A	1	177125420	-0.0109048	0.00187503	6.03393e-09	405979	0.748272	0.879999	baseline
	Physical (summary score)	rs10913299	G	T	1	177189898	-0.00751916	0.00111852	1.78731e-11	405979	0.99784	0.66577	baseline
	Physical (summary score)	rs4652333	G	C	1	178896347	-0.00627033	0.00114136	3.93559e-08	405979	0.995248	0.688964	baseline
	Physical (summary score)	rs1609829	T	C	1	180909061	0.00899726	0.00116185	9.63829e-15	405979	0.984999	0.297376	baseline
	Physical (summary score)	rs11800009	C	T	1	183130328	0.0129258	0.00221735	5.56314e-09	405979	0.979211	0.938496	baseline
	Physical (summary score)	rs147885904	C	T	1	183268483	0.00949107	0.00160381	3.2622e-09	405979	0.980036	0.873463	baseline
	Physical (summary score)	rs116104334	A	G	1	183923643	0.0186935	0.00329689	1.42774e-08	405979	0.948671	0.972282	baseline
	Physical (summary score)	rs12751980	G	A	1	183946987	-0.00837236	0.00124095	1.51217e-11	405979	0.999281	0.236699	baseline
	Physical (summary score)	rs1926872	T	C	1	184018475	-0.0171469	0.00110677	3.88329e-54	405979	0.999063	0.651598	baseline
	Physical (summary score)	rs12402790	G	T	1	184034175	0.0161856	0.00180238	2.70583e-19	405979	1.00015	0.905563	baseline
	Physical (summary score)	rs570415418	A	C	1	184112070	0.0282834	0.00508347	2.63961e-08	405979	0.727913	0.985005	baseline
	Physical (summary score)	rs72735610	A	G	1	184136861	-0.0133526	0.00210388	2.2008e-10	405979	0.935449	0.927665	baseline
	Physical (summary score)	rs17574056	C	T	1	184181694	-0.00869982	0.00106693	3.51803e-16	405979	0.996733	0.571679	baseline
	Physical (summary score)	rs75849489	C	T	1	184549110	0.0107895	0.00187543	8.76254e-09	405979	0.980806	0.911619	baseline
	Physical (summary score)	rs78444298	G	A	1	184672098	0.0335868	0.00382523	1.63005e-18	405979	0.984139	0.98032	baseline
	Physical (summary score)	rs234644	G	A	1	184833344	0.00602367	0.0010591	1.28866e-08	405979	0.992648	0.477924	baseline
	Physical (summary score)	rs116605138	T	C	1	184994364	-0.020325	0.00339924	2.24104e-09	405979	0.962836	0.974364	baseline
	Physical (summary score)	rs79091515	G	A	1	185026908	0.0238856	0.00325995	2.35342e-13	405979	1.00041	0.973153	baseline
	Physical (summary score)	rs10737256	C	T	1	185123630	-0.00665536	0.00107209	5.37106e-10	405979	1.00054	0.591505	baseline
	Physical (summary score)	rs116275300	T	G	1	185328914	-0.0157977	0.00287291	3.82243e-08	405979	0.973893	0.964148	baseline
	Physical (summary score)	rs78867914	G	A	1	185332972	0.032384	0.00502703	1.17932e-10	405979	0.929852	0.988035	baseline
	Physical (summary score)	rs3850625	G	A	1	201016296	0.0106825	0.00162942	5.52586e-11	405979	1.00099	0.881406	baseline
	Physical (summary score)	rs4951407	T	G	1	204558070	-0.00865911	0.00111649	8.79023e-15	405979	0.99779	0.337319	baseline
	Physical (summary score)	rs55915134	C	G	1	205641343	-0.0120885	0.00165576	2.85891e-13	405979	0.99223	0.884518	baseline
	Physical (summary score)	rs7536483	A	T	1	205718858	0.00972001	0.00106666	8.04267e-20	405979	0.997107	0.571273	baseline
	Physical (summary score)	rs6669384	T	C	1	208025926	-0.00758549	0.00127034	2.35489e-09	405979	0.99498	0.77745	baseline
	Physical (summary score)	rs2473814	C	G	1	210405907	0.00697218	0.00116424	2.11617e-09	405979	0.994376	0.709426	baseline
	Physical (summary score)	rs12074810	C	A	1	214619101	0.00838402	0.00108049	8.52904e-15	405979	0.997153	0.605897	baseline
	Physical (summary score)	rs6658835	A	G	1	218520995	-0.010181	0.00119358	1.46622e-17	405979	0.9919	0.730746	baseline
	Physical (summary score)	rs10482777	C	G	1	218588968	-0.0265721	0.00419993	2.50294e-10	405979	0.985253	0.983747	baseline
	Physical (summary score)	rs6671370	G	A	1	218597044	-0.0185046	0.00116621	1.06733e-56	405979	0.998715	0.712885	baseline
	Physical (summary score)	rs10482827	C	T	1	218612012	-0.0240232	0.0039649	1.3699e-09	405979	0.962024	0.981263	baseline
	Physical (summary score)	rs612295	A	T	1	218652990	0.00776106	0.00108351	7.89951e-13	405979	0.98963	0.396227	baseline
	Physical (summary score)	rs149634937	T	C	1	218664185	-0.0180714	0.00244327	1.39927e-13	405979	0.935723	0.947494	baseline
	Physical (summary score)	rs28459747	A	G	1	218763810	-0.0112487	0.00164788	8.71967e-12	405979	0.975898	0.880941	baseline
	Physical (summary score)	rs7517716	A	C	1	218844022	-0.00758718	0.00105682	7.0081e-13	405979	1.00044	0.46473	baseline
	Physical (summary score)	rs75207638	A	G	1	218852128	-0.0114616	0.00209652	4.57878e-08	405979	0.932743	0.926858	baseline
	Physical (summary score)	rs17512031	T	C	1	218879235	0.00784536	0.00140114	2.15283e-08	405979	0.985821	0.826109	baseline
	Physical (summary score)	rs72742475	C	T	1	218879783	-0.0259644	0.00357627	3.86545e-13	405979	1.00089	0.977798	baseline
	Physical (summary score)	rs28410748	C	T	1	218888376	0.00981532	0.00150793	7.55962e-11	405979	0.99625	0.143146	baseline
	Physical (summary score)	rs34756331	G	A	1	218997265	0.0102465	0.00169426	1.46828e-09	405979	0.99639	0.890865	baseline
	Physical (summary score)	rs12759743	T	G	1	219686222	-0.0139252	0.00253053	3.73654e-08	405979	0.879959	0.947994	baseline
	Physical (summary score)	rs10746388	T	A	1	219787322	0.00733934	0.00106008	4.40961e-12	405979	0.999584	0.550983	baseline
	Physical (summary score)	rs35767322	G	A	1	224648894	0.00697393	0.00125892	3.03124e-08	405979	0.991676	0.77032	baseline
	Physical (summary score)	rs139879894	G	A	1	226979276	-0.0171841	0.00281887	1.0869e-09	405979	0.95758	0.962049	baseline
	Physical (summary score)	rs2482451	C	A	1	227139178	0.00601221	0.0010546	1.19157e-08	405979	0.999494	0.495776	baseline
	Physical (summary score)	rs2777841	C	T	1	227149921	0.0132518	0.0022132	2.12946e-09	405979	0.983782	0.0614343	baseline
	Physical (summary score)	rs12120691	T	C	1	227215490	0.0147844	0.00171559	6.83282e-18	405979	0.967281	0.890201	baseline
	Physical (summary score)	rs12063126	A	T	1	227351443	-0.00597839	0.00106481	1.97106e-08	405979	0.993356	0.556621	baseline
	Physical (summary score)	rs10916137	G	A	1	227581308	0.0156265	0.00140535	1.01018e-28	405979	0.992251	0.828855	baseline
	Physical (summary score)	rs146787643	T	G	1	227586014	0.0201163	0.00363898	3.23907e-08	405979	0.989199	0.97832	baseline
	Physical (summary score)	rs10916147	C	T	1	227625991	-0.0079284	0.00114519	4.41469e-12	405979	0.985666	0.687262	baseline
	Physical (summary score)	rs199981279	A	C	1	227681315	-0.0108971	0.00118321	3.26738e-20	405979	0.841808	0.380496	baseline
	Physical (summary score)	rs7540754	T	A	1	227850588	0.0209212	0.00140288	2.71144e-50	405979	0.989609	0.827486	baseline
	Physical (summary score)	rs12142953	C	A	1	227897701	0.0101904	0.00158114	1.15641e-10	405979	0.774001	0.173773	baseline
	Physical (summary score)	rs7413481	C	A	1	228015341	-0.00794021	0.00106635	9.6117e-14	405979	0.995133	0.56665	baseline
	Physical (summary score)	rs112521375	A	T	1	228099148	0.0110055	0.00156241	1.86853e-12	405979	0.984161	0.866512	baseline
	Physical (summary score)	rs9662550	T	C	1	228165499	0.0152644	0.00177675	8.60796e-18	405979	0.986241	0.900882	baseline
	Physical (summary score)	rs9726122	C	G	1	228551388	-0.00579599	0.00106031	4.59473e-08	405979	0.994293	0.538271	baseline
	Physical (summary score)	rs2803841	G	A	1	235506853	0.00734833	0.00110208	2.59836e-11	405979	0.9978	0.643698	baseline
	Physical (summary score)	rs3006916	A	G	1	243639859	-0.00903126	0.00131401	6.28348e-12	405979	0.987363	0.794993	baseline
	Physical (summary score)	rs75281702	T	G	1	244166235	-0.0135872	0.00235186	7.59521e-09	405979	0.961736	0.944716	baseline
	Physical (summary score)	rs113106463	G	A	2	11320	0.00759099	0.00125975	1.68267e-09	405979	0.865146	0.718588	baseline
	Physical (summary score)	rs12714401	G	A	2	272840	-0.00687603	0.00114352	1.82071e-09	405979	0.999215	0.306275	baseline
	Physical (summary score)	rs72778020	C	T	2	1588551	0.009391	0.00143912	6.77798e-11	405979	0.994246	0.839236	baseline
	Physical (summary score)	rs56066419	G	A	2	1755649	-0.00750783	0.00114969	6.56296e-11	405979	0.997287	0.698407	baseline
	Physical (summary score)	rs10171807	A	C	2	10201383	0.00953869	0.00106712	3.93822e-19	405979	0.988042	0.443316	baseline
	Physical (summary score)	rs77360899	G	T	2	12169728	-0.00895536	0.00162121	3.31597e-08	405979	0.9974	0.879562	baseline
	Physical (summary score)	rs6735681	T	C	2	16123173	0.0120448	0.00171402	2.10669e-12	405979	0.975752	0.891237	baseline
	Physical (summary score)	rs55920955	C	T	2	20254198	0.011172	0.00162069	5.44753e-12	405979	0.992372	0.878755	baseline
	Physical (summary score)	rs62109699	G	A	2	20390053	0.00827247	0.00151552	4.80131e-08	405979	0.985701	0.856832	baseline
	Physical (summary score)	rs7589484	A	G	2	20565123	-0.0192941	0.00288206	2.16322e-11	405979	0.998658	0.965325	baseline
	Physical (summary score)	rs74718322	A	C	2	23766603	0.0165124	0.00268886	8.19766e-10	405979	0.999664	0.959979	baseline
	Physical (summary score)	rs13386930	G	A	2	23871024	-0.00917999	0.00151606	1.40275e-09	405979	0.977281	0.855494	baseline
	Physical (summary score)	rs6721623	C	T	2	23875431	0.00683627	0.00119195	9.72949e-09	405979	0.974375	0.722357	baseline
	Physical (summary score)	rs111324793	C	T	2	23875914	0.0198338	0.00274268	4.77419e-13	405979	0.982913	0.960912	baseline
	Physical (summary score)	rs56163696	C	T	2	23885560	0.0186841	0.00333309	2.07501e-08	405979	0.977412	0.973719	baseline
	Physical (summary score)	rs12713004	A	G	2	23896049	-0.0181264	0.0011831	5.52077e-53	405979	0.99696	0.274144	baseline
	Physical (summary score)	rs2712105	A	G	2	23901353	-0.0137961	0.00185857	1.14499e-13	405979	0.99656	0.0884722	baseline
	Physical (summary score)	rs4488614	G	A	2	24164129	-0.0151604	0.00106005	2.13796e-46	405979	0.99833	0.549712	baseline
	Physical (summary score)	rs80283876	G	A	2	24221655	0.0205396	0.00282251	3.41193e-13	405979	0.983786	0.96321	baseline
	Physical (summary score)	rs116135489	G	A	2	24223456	0.0169845	0.00207815	3.01093e-16	405979	0.98105	0.929495	baseline
	Physical (summary score)	rs12621152	T	C	2	24257682	-0.00931145	0.00147065	2.42762e-10	405979	0.971018	0.156831	baseline
	Physical (summary score)	rs11680810	C	T	2	24496896	-0.00779964	0.00129827	1.88127e-09	405979	0.970525	0.783214	baseline
	Physical (summary score)	rs77336177	G	C	2	24673360	-0.0160031	0.00238099	1.8026e-11	405979	0.990312	0.947812	baseline
	Physical (summary score)	rs12623207	G	C	2	24693470	-0.0150416	0.00126252	1.00161e-32	405979	0.991674	0.227339	baseline
	Physical (summary score)	rs186490656	C	T	2	24695147	0.023833	0.00316304	4.8899e-14	405979	0.94705	0.969783	baseline
	Physical (summary score)	rs78157397	A	G	2	24739875	0.0115328	0.00156771	1.88886e-13	405979	0.959376	0.863592	baseline
	Physical (summary score)	rs17791703	T	C	2	24881271	-0.0158338	0.00130466	6.78266e-34	405979	0.997105	0.793954	baseline
	Physical (summary score)	rs67722327	C	T	2	25014089	0.0129838	0.0018618	3.08461e-12	405979	0.995004	0.911709	baseline
	Physical (summary score)	rs4665720	T	C	2	25018256	-0.0182325	0.00121554	7.39946e-51	405979	0.998406	0.251468	baseline
	Physical (summary score)	rs11678026	G	T	2	25074086	0.0128824	0.00153299	4.33511e-17	405979	0.997745	0.862788	baseline
	Physical (summary score)	rs75503394	C	T	2	25155419	0.0102851	0.00179214	9.52533e-09	405979	0.99049	0.903338	baseline
	Physical (summary score)	rs536780836	C	A	2	25161334	0.0175391	0.00255859	7.13181e-12	405979	0.662297	0.931238	baseline
	Physical (summary score)	rs78720259	G	A	2	25163364	-0.0179864	0.00271889	3.70681e-11	405979	0.969162	0.959618	baseline
	Physical (summary score)	rs539788853	C	G	2	25174614	0.0368557	0.00583405	2.66097e-10	405979	0.612217	0.986493	baseline
	Physical (summary score)	rs754537	A	T	2	25176277	-0.0170775	0.00105486	5.98825e-59	405979	0.999142	0.507847	baseline
	Physical (summary score)	rs62140616	A	G	2	25187944	-0.0217506	0.00248545	2.11106e-18	405979	0.916094	0.948249	baseline
	Physical (summary score)	rs142848890	C	T	2	25261207	-0.0164484	0.00292109	1.79263e-08	405979	0.951384	0.964526	baseline
	Physical (summary score)	rs34914018	C	T	2	25405374	0.01475	0.00255864	8.17655e-09	405979	0.949875	0.95315	baseline
	Physical (summary score)	rs11681881	A	G	2	25444521	-0.0116645	0.00159451	2.56626e-13	405979	0.97351	0.871198	baseline
	Physical (summary score)	rs79761284	C	A	2	25447500	0.0211393	0.00243087	3.43242e-18	405979	0.925621	0.946363	baseline
	Physical (summary score)	rs141473447	A	G	2	25461776	-0.0302356	0.00516119	4.67746e-09	405979	0.887401	0.988114	baseline
	Physical (summary score)	rs1369703	T	C	2	25481898	-0.0156456	0.00107272	3.49865e-48	405979	0.992843	0.582908	baseline
	Physical (summary score)	rs137926936	G	A	2	25483847	-0.0165879	0.00230458	6.11928e-13	405979	0.955773	0.941909	baseline
	Physical (summary score)	rs36006481	C	T	2	25501494	-0.0168238	0.00220168	2.1503e-14	405979	0.991536	0.938422	baseline
	Physical (summary score)	rs35800274	G	C	2	25593834	0.00794897	0.00115945	7.08925e-12	405979	0.967713	0.691262	baseline
	Physical (summary score)	rs62130084	C	T	2	25757389	-0.0161308	0.00281278	9.76135e-09	405979	0.944172	0.96134	baseline
	Physical (summary score)	rs1377780	C	T	2	25821689	-0.00669768	0.00110186	1.21314e-09	405979	0.920251	0.461399	baseline
	Physical (summary score)	rs10203731	C	G	2	25901513	0.0071271	0.00106827	2.52988e-11	405979	0.97517	0.478456	baseline
	Physical (summary score)	rs80336016	A	G	2	25922155	0.0141877	0.00241652	4.32773e-09	405979	0.998792	0.949891	baseline
	Physical (summary score)	rs1260326	T	C	2	27730940	-0.00816958	0.00107907	3.7051e-14	405979	1.00038	0.392475	baseline
	Physical (summary score)	rs600015	G	C	2	31820300	-0.0065024	0.0011394	1.15085e-08	405979	0.994195	0.313654	baseline
	Physical (summary score)	rs17428810	T	C	2	32736043	0.00737355	0.00114949	1.41185e-10	405979	0.995801	0.696652	baseline
	Physical (summary score)	rs114282153	C	T	2	33247195	-0.0159291	0.00280643	1.37934e-08	405979	0.999429	0.963389	baseline
	Physical (summary score)	rs111737248	G	A	2	33278875	-0.0265954	0.00432276	7.63115e-10	405979	0.954276	0.984181	baseline
	Physical (summary score)	rs115016986	C	T	2	33346496	0.0233979	0.00357752	6.14186e-11	405979	0.978804	0.97732	baseline
	Physical (summary score)	rs12620839	C	T	2	33359457	-0.0096	0.00163005	3.87614e-09	405979	0.992619	0.880442	baseline
	Physical (summary score)	rs4670893	G	C	2	33360848	-0.0132563	0.00116302	4.26776e-30	405979	0.991121	0.292861	baseline
	Physical (summary score)	rs6743685	A	C	2	33389595	-0.00798288	0.00105673	4.21017e-14	405979	0.996838	0.47567	baseline
	Physical (summary score)	rs1812485	T	C	2	33489975	0.0192561	0.00208228	2.29562e-20	405979	0.998582	0.931133	baseline
	Physical (summary score)	rs877672	A	C	2	33501627	0.00792087	0.0010577	6.95024e-14	405979	0.995959	0.473721	baseline
	Physical (summary score)	rs114761545	A	T	2	33567733	-0.0316487	0.00535672	3.45804e-09	405979	0.950906	0.989721	baseline
	Physical (summary score)	rs13430745	C	T	2	33568353	0.0101977	0.00139456	2.62241e-13	405979	0.968277	0.820259	baseline
	Physical (summary score)	rs3770874	G	A	2	36683997	0.00768498	0.00108948	1.74141e-12	405979	0.971394	0.595862	baseline
	Physical (summary score)	rs11885395	T	A	2	36710331	0.00883002	0.00160882	4.05341e-08	405979	0.967087	0.872912	baseline
	Physical (summary score)	rs9295	G	A	2	36777825	-0.00975701	0.00115965	3.971e-17	405979	0.993397	0.705281	baseline
	Physical (summary score)	rs148517021	C	A	2	37954483	-0.0069961	0.00108147	9.85825e-11	405979	0.99709	0.609095	baseline
	Physical (summary score)	rs17511102	A	T	2	37960613	-0.0195086	0.00184128	3.13979e-26	405979	0.996755	0.909689	baseline
	Physical (summary score)	rs6748492	T	G	2	37960725	-0.00725367	0.00112479	1.12655e-10	405979	0.951802	0.639166	baseline
	Physical (summary score)	rs12615742	C	T	2	37995727	-0.00839021	0.00108012	7.98178e-15	405979	0.952351	0.490891	baseline
	Physical (summary score)	rs17021261	G	C	2	37998864	0.0101672	0.0018515	3.98832e-08	405979	0.998824	0.910848	baseline
	Physical (summary score)	rs13397376	A	G	2	42221417	-0.00815825	0.00132536	7.48462e-10	405979	0.993583	0.801482	baseline
	Physical (summary score)	rs72794590	G	A	2	42378392	0.0103656	0.00156779	3.80189e-11	405979	0.986516	0.868059	baseline
	Physical (summary score)	rs13384323	C	T	2	42631346	0.0122811	0.00157001	5.18681e-15	405979	0.996172	0.870006	baseline
	Physical (summary score)	rs112694524	G	A	2	43453721	-0.0123011	0.00207501	3.06281e-09	405979	0.964605	0.927946	baseline
	Physical (summary score)	rs7593351	C	T	2	43620587	-0.00819183	0.00110168	1.03968e-13	405979	0.999705	0.645166	baseline
	Physical (summary score)	rs77981966	C	T	2	43777964	-0.0122592	0.00198438	6.49711e-10	405979	0.995395	0.923255	baseline
	Physical (summary score)	rs4952675	T	C	2	43903354	-0.00640276	0.0011434	2.14635e-08	405979	0.998409	0.307059	baseline
	Physical (summary score)	rs11898901	C	T	2	44179736	-0.00702676	0.00105889	3.22329e-11	405979	0.99196	0.505405	baseline
	Physical (summary score)	rs13002267	A	T	2	44349972	-0.00910153	0.00149008	1.00832e-09	405979	0.999434	0.853377	baseline
	Physical (summary score)	rs7593987	A	G	2	44393532	0.0122769	0.00134113	5.47772e-20	405979	0.997688	0.191358	baseline
	Physical (summary score)	rs6732357	T	C	2	44659840	0.012456	0.00223098	2.36135e-08	405979	0.999003	0.940596	baseline
	Physical (summary score)	rs1067361	G	C	2	44661217	0.0084776	0.00120609	2.0797e-12	405979	1.00194	0.256066	baseline
	Physical (summary score)	rs62132338	A	G	2	44889577	0.00868107	0.00110793	4.6752e-15	405979	1.00091	0.654848	baseline
	Physical (summary score)	rs343958	G	A	2	44942019	-0.0113671	0.00145992	6.91035e-15	405979	0.989804	0.844066	baseline
	Physical (summary score)	rs13008445	C	A	2	46744458	-0.00742327	0.0010925	1.08468e-11	405979	0.997261	0.629284	baseline
	Physical (summary score)	rs4952842	C	A	2	46925730	-0.0121444	0.00109358	1.18495e-28	405979	0.998402	0.631934	baseline
	Physical (summary score)	rs112478009	A	G	2	46953505	0.00882355	0.00140336	3.22768e-10	405979	0.996153	0.829284	baseline
	Physical (summary score)	rs1902320	A	T	2	46999448	0.012752	0.00164418	8.77607e-15	405979	0.961466	0.878372	baseline
	Physical (summary score)	rs13393256	A	C	2	47286759	0.00781359	0.00128934	1.36003e-09	405979	0.99544	0.213299	baseline
	Physical (summary score)	rs17396440	A	T	2	48270256	0.00904741	0.00157937	1.01328e-08	405979	0.996672	0.87193	baseline
	Physical (summary score)	rs79073127	G	C	2	48573895	0.0104385	0.00160014	6.86752e-11	405979	1.00098	0.876393	baseline
	Physical (summary score)	rs1052820	G	A	2	54886347	0.00632801	0.00112579	1.89928e-08	405979	1.00116	0.676248	baseline
	Physical (summary score)	rs76416108	C	T	2	55692887	-0.026339	0.00372511	1.5417e-12	405979	0.977042	0.0209161	baseline
	Physical (summary score)	rs76693423	G	A	2	55894243	0.0161584	0.00259505	4.7665e-10	405979	0.97578	0.955792	baseline
	Physical (summary score)	rs111827719	G	C	2	55958321	-0.0114396	0.00174921	6.15602e-11	405979	0.988683	0.89779	baseline
	Physical (summary score)	rs1579494	A	G	2	55986569	0.0117351	0.00147187	1.54953e-15	405979	0.959265	0.84112	baseline
	Physical (summary score)	rs563719308	A	C	2	56034785	0.0330353	0.00550473	1.95794e-09	405979	0.670508	0.986142	baseline
	Physical (summary score)	rs114116830	A	C	2	56036619	0.0260211	0.00460331	1.57957e-08	405979	0.998538	0.986703	baseline
	Physical (summary score)	rs139257983	A	G	2	56038405	0.0347694	0.00372192	9.47109e-21	405979	0.964016	0.978756	baseline
	Physical (summary score)	rs72807749	C	G	2	56076480	-0.014896	0.00145867	1.75186e-24	405979	0.997155	0.845152	baseline
	Physical (summary score)	rs17278665	C	G	2	56095994	-0.0166941	0.00139955	8.43529e-33	405979	0.983978	0.825472	baseline
	Physical (summary score)	rs59985551	C	T	2	56106928	0.0285762	0.00126315	2.5704e-113	405979	1.00004	0.775643	baseline
	Physical (summary score)	rs112149687	G	A	2	56133391	-0.0304185	0.00542006	1.9977e-08	405979	0.930505	0.989739	baseline
	Physical (summary score)	rs4671265	T	A	2	56174644	-0.0109461	0.00127413	8.61986e-18	405979	0.990016	0.777918	baseline
	Physical (summary score)	rs114896285	G	T	2	56181157	0.0334933	0.00561237	2.40508e-09	405979	0.703503	0.98731	baseline
	Physical (summary score)	rs6753219	G	A	2	56242451	-0.0126281	0.00192204	5.0269e-11	405979	0.979699	0.0837356	baseline
	Physical (summary score)	rs7583519	A	G	2	56350306	-0.00940937	0.00115766	4.36717e-16	405979	0.989584	0.298542	baseline
	Physical (summary score)	rs6736566	A	C	2	60195954	0.00650279	0.00106573	1.04949e-09	405979	0.997885	0.429836	baseline
	Physical (summary score)	rs10189857	A	G	2	60713235	0.00826344	0.00106603	9.07403e-15	405979	0.996048	0.567623	baseline
	Physical (summary score)	rs7594995	G	C	2	62010310	-0.00629285	0.00114597	3.98961e-08	405979	0.99691	0.694268	baseline
	Physical (summary score)	rs702883	A	G	2	65752085	-0.00623904	0.00110961	1.87949e-08	405979	0.993075	0.651452	baseline
	Physical (summary score)	rs75483778	A	G	2	68437802	0.0168502	0.00193988	3.74714e-18	405979	0.996802	0.919509	baseline
	Physical (summary score)	rs7585767	A	G	2	70338344	0.00670801	0.00106658	3.18955e-10	405979	0.977085	0.511316	baseline
	Physical (summary score)	rs7560225	A	T	2	71524793	0.00927596	0.00148651	4.37351e-10	405979	0.945905	0.157718	baseline
	Physical (summary score)	rs17743415	T	C	2	71562503	0.0132111	0.00106574	2.73905e-35	405979	0.996277	0.433006	baseline
	Physical (summary score)	rs2303597	T	C	2	71780821	0.00913375	0.00116563	4.65586e-15	405979	0.987976	0.292252	baseline
	Physical (summary score)	rs35371811	G	C	2	71921577	-0.0113237	0.00192155	3.79193e-09	405979	0.932484	0.911495	baseline
	Physical (summary score)	rs9789361	T	G	2	71951050	0.00760518	0.00115113	3.92916e-11	405979	0.993631	0.302418	baseline
	Physical (summary score)	rs17007417	T	C	2	72035671	0.00944476	0.00151227	4.2263e-10	405979	0.987252	0.143798	baseline
	Physical (summary score)	rs4852850	G	A	2	72311295	-0.00881672	0.00155321	1.37515e-08	405979	0.981073	0.864194	baseline
	Physical (summary score)	rs707718	G	T	2	72356449	-0.00819775	0.00139126	3.80759e-09	405979	0.956462	0.816002	baseline
	Physical (summary score)	rs72843872	A	G	2	85820027	-0.00811352	0.0011435	1.29062e-12	405979	0.997023	0.69247	baseline
	Physical (summary score)	rs11681299	C	T	2	88901732	-0.0091227	0.00116229	4.19662e-15	405979	1.00146	0.711287	baseline
	Physical (summary score)	rs77022233	T	A	2	95620230	0.0235148	0.00414025	1.35036e-08	405979	0.917102	0.982017	baseline
	Physical (summary score)	rs113996403	G	C	2	95911816	0.0248564	0.00405954	9.18608e-10	405979	0.941424	0.981773	baseline
	Physical (summary score)	rs71427040	G	A	2	96251136	0.0200708	0.00330822	1.30374e-09	405979	0.982827	0.973487	baseline
	Physical (summary score)	rs138803287	T	C	2	96580405	0.0269332	0.00346339	7.45418e-15	405979	0.959492	0.975264	baseline
	Physical (summary score)	rs55908912	C	A	2	97045629	0.0328969	0.00390935	3.93097e-17	405979	0.869158	0.978641	baseline
	Physical (summary score)	rs71427097	C	T	2	97526963	0.0309113	0.00315208	1.05414e-22	405979	0.961285	0.970032	baseline
	Physical (summary score)	rs55993211	A	T	2	97882417	0.0280721	0.0032339	3.93822e-18	405979	0.807699	0.965967	baseline
	Physical (summary score)	rs55788356	T	C	2	98202408	0.0240854	0.00279942	7.71792e-18	405979	0.946095	0.961033	baseline
	Physical (summary score)	rs183566045	A	G	2	98660883	0.0212937	0.00299857	1.23595e-12	405979	0.854387	0.962443	baseline
	Physical (summary score)	rs4297937	A	G	2	99594769	0.00710866	0.00117513	1.45539e-09	405979	0.986245	0.714895	baseline
	Physical (summary score)	rs28682406	A	G	2	100488665	-0.00714164	0.00106839	2.31686e-11	405979	0.994685	0.573525	baseline
	Physical (summary score)	rs72819199	C	T	2	100832996	0.0110104	0.00186102	3.2917e-09	405979	0.998944	0.911993	baseline
	Physical (summary score)	rs62155149	T	G	2	102298722	-0.00667627	0.00117284	1.25277e-08	405979	0.986414	0.712603	baseline
	Physical (summary score)	rs55804916	A	T	2	102583494	-0.00724663	0.00118027	8.2619e-10	405979	0.997254	0.723654	baseline
	Physical (summary score)	rs4141634	A	G	2	102677069	-0.00642811	0.00107877	2.54238e-09	405979	0.974277	0.428743	baseline
	Physical (summary score)	rs2310303	A	G	2	103103879	-0.00866814	0.00106626	4.31221e-16	405979	0.989389	0.443746	baseline
	Physical (summary score)	rs3860446	C	T	2	104489351	0.0064465	0.00115203	2.19649e-08	405979	0.985107	0.693875	baseline
	Physical (summary score)	rs62155874	A	G	2	105973094	0.00883955	0.00158382	2.38908e-08	405979	0.99578	0.87262	baseline
	Physical (summary score)	rs11124101	C	T	2	106897262	0.00946668	0.00166637	1.33884e-08	405979	0.994188	0.886546	baseline
	Physical (summary score)	rs34440886	A	G	2	109818865	-0.00632955	0.00106315	2.62343e-09	405979	0.998798	0.436629	baseline
	Physical (summary score)	rs7602904	C	T	2	111880600	-0.00609029	0.00106001	9.16474e-09	405979	0.989399	0.513653	baseline
	Physical (summary score)	rs7562959	A	G	2	121577641	0.0148733	0.00216096	5.87084e-12	405979	0.986434	0.935559	baseline
	Physical (summary score)	rs62150740	G	A	2	121601305	-0.0112525	0.00180913	4.97668e-10	405979	0.938238	0.899497	baseline
	Physical (summary score)	rs28451033	A	T	2	121604708	0.0182342	0.00233857	6.33286e-15	405979	0.992784	0.94594	baseline
	Physical (summary score)	rs4848124	C	T	2	121618125	0.00736889	0.0010889	1.3125e-11	405979	0.991581	0.617493	baseline
	Physical (summary score)	rs13031865	T	G	2	128869379	-0.0064889	0.0010831	2.08516e-09	405979	0.984271	0.597157	baseline
	Physical (summary score)	rs62171367	G	A	2	135408637	0.0064183	0.00108963	3.85336e-09	405979	0.961088	0.42029	baseline
	Physical (summary score)	rs6754903	T	C	2	135616200	-0.0119119	0.00140135	1.89104e-17	405979	0.992083	0.827498	baseline
	Physical (summary score)	rs1900741	C	T	2	136002500	-0.0120476	0.00154137	5.44628e-15	405979	0.981686	0.860972	baseline
	Physical (summary score)	rs6735329	T	C	2	136273578	-0.00839408	0.00124688	1.67263e-11	405979	0.99058	0.759886	baseline
	Physical (summary score)	rs56064699	G	A	2	136595706	-0.0125739	0.00168795	9.38858e-14	405979	1.00127	0.890164	baseline
	Physical (summary score)	rs4954575	G	A	2	136935394	-0.00696917	0.0012643	3.54201e-08	405979	0.994626	0.773509	baseline
	Physical (summary score)	rs72887143	A	T	2	156597056	-0.0094119	0.00141858	3.25087e-11	405979	0.996989	0.834022	baseline
	Physical (summary score)	rs7424080	T	C	2	156997602	0.00992023	0.00155209	1.64225e-10	405979	0.988732	0.865232	baseline
	Physical (summary score)	rs62176646	C	T	2	157468810	0.00697469	0.00116547	2.17155e-09	405979	0.997784	0.712354	baseline
	Physical (summary score)	rs554474716	C	A	2	160927323	-0.0149173	0.00258644	8.04544e-09	405979	0.971397	0.955278	baseline
	Physical (summary score)	rs1955337	G	T	2	169129145	-0.00997631	0.00163662	1.08968e-09	405979	0.996767	0.882117	baseline
	Physical (summary score)	rs2461389	G	C	2	169674806	0.00648488	0.00118604	4.56005e-08	405979	0.993802	0.726683	baseline
	Physical (summary score)	rs578521	T	C	2	169694461	-0.0108132	0.00106173	2.32488e-24	405979	0.999774	0.439809	baseline
	Physical (summary score)	rs12993143	T	G	2	169719500	0.00771549	0.00105974	3.3243e-13	405979	0.995468	0.540593	baseline
	Physical (summary score)	rs6742854	T	A	2	171928320	-0.010187	0.00108011	4.04669e-21	405979	0.999251	0.392068	baseline
	Physical (summary score)	rs72874632	T	C	2	172149022	0.0105218	0.00164914	1.76893e-10	405979	0.993364	0.883678	baseline
	Physical (summary score)	rs1978374	A	C	2	172153701	0.0079358	0.00108398	2.4615e-13	405979	0.993397	0.390469	baseline
	Physical (summary score)	rs55877758	T	A	2	172409030	0.0112853	0.00122888	4.17734e-20	405979	0.995667	0.755537	baseline
	Physical (summary score)	rs7600835	G	A	2	172521827	0.00676862	0.00112478	1.76881e-09	405979	0.969472	0.653568	baseline
	Physical (summary score)	rs2358084	C	A	2	173937983	0.00647444	0.00110812	5.13499e-09	405979	0.993	0.648969	baseline
	Physical (summary score)	rs12475859	G	A	2	174804264	-0.00733768	0.00132881	3.35127e-08	405979	0.99045	0.802034	baseline
	Physical (summary score)	rs16862227	G	T	2	174832967	0.00797495	0.00125631	2.18233e-10	405979	0.988868	0.768316	baseline
	Physical (summary score)	rs3813260	G	A	2	178255755	-0.00983171	0.00152591	1.17009e-10	405979	0.998436	0.138745	baseline
	Physical (summary score)	rs17400325	T	C	2	178565913	-0.0206948	0.00265001	5.7491e-15	405979	1.0006	0.958793	baseline
	Physical (summary score)	rs16823787	A	G	2	183692791	-0.0122415	0.00191103	1.49661e-10	405979	1.00064	0.917155	baseline
	Physical (summary score)	rs75602566	C	A	2	183902403	-0.00937964	0.00168735	2.7165e-08	405979	0.994985	0.889841	baseline
	Physical (summary score)	rs13026081	C	T	2	187626338	-0.00656917	0.00114392	9.31794e-09	405979	1.00106	0.69509	baseline
	Physical (summary score)	rs1569135	A	G	2	188115398	-0.00673847	0.00105962	2.02647e-10	405979	0.997966	0.544846	baseline
	Physical (summary score)	rs114959831	G	A	2	189918979	-0.0221254	0.00345337	1.48505e-10	405979	0.998675	0.976122	baseline
	Physical (summary score)	rs114599229	A	G	2	190331954	-0.0205157	0.00350529	4.83381e-09	405979	0.982201	0.976443	baseline
	Physical (summary score)	rs2067454	A	G	2	191236379	0.00671396	0.00119926	2.16322e-08	405979	0.998909	0.737879	baseline
	Physical (summary score)	rs35917062	G	A	2	191660828	0.0113059	0.00169884	2.83204e-11	405979	1.00214	0.892432	baseline
	Physical (summary score)	rs2880591	A	G	2	199246208	0.0088203	0.00129032	8.15643e-12	405979	1.00139	0.788893	baseline
	Physical (summary score)	rs1249093	A	G	2	199721062	0.00805163	0.00106203	3.42058e-14	405979	0.990942	0.538659	baseline
	Physical (summary score)	rs1451487	T	C	2	199994868	-0.00764934	0.00139805	4.46437e-08	405979	0.995654	0.827505	baseline
	Physical (summary score)	rs12997625	C	T	2	202970250	0.00623365	0.00105914	3.96698e-09	405979	0.994165	0.471012	baseline
	Physical (summary score)	rs79860867	G	A	2	203057120	0.0143711	0.00166446	5.91698e-18	405979	1.00103	0.887013	baseline
	Physical (summary score)	rs193159913	T	G	2	203399999	0.0136847	0.00162419	3.5917e-17	405979	0.998187	0.880052	baseline
	Physical (summary score)	rs7603427	C	T	2	204317553	0.00634912	0.00105878	2.01437e-09	405979	0.994669	0.469007	baseline
	Physical (summary score)	rs10497888	G	T	2	208761235	0.00787294	0.00118102	2.62482e-11	405979	0.997507	0.724589	baseline
	Physical (summary score)	rs1047891	C	A	2	211540507	-0.00650923	0.0011334	9.29587e-09	405979	1.00018	0.684188	baseline
	Physical (summary score)	rs76152268	T	C	2	216303813	0.0251908	0.00440869	1.10426e-08	405979	0.923194	0.984276	baseline
	Physical (summary score)	rs1364724	A	T	2	216978518	-0.00633121	0.00105745	2.13432e-09	405979	0.99421	0.514499	baseline
	Physical (summary score)	rs2888451	G	C	2	217904513	-0.00709155	0.00112395	2.79982e-10	405979	0.998026	0.327601	baseline
	Physical (summary score)	rs10221933	G	C	2	218146108	0.0137212	0.00151237	1.16145e-19	405979	0.998045	0.858281	baseline
	Physical (summary score)	rs13395110	T	G	2	218283303	0.00850377	0.00113693	7.45762e-14	405979	0.995448	0.68497	baseline
	Physical (summary score)	rs2618141	C	T	2	218336618	0.00885894	0.00106081	6.76394e-17	405979	0.989852	0.474273	baseline
	Physical (summary score)	rs2568193	T	C	2	218477714	0.00715778	0.00129124	2.96722e-08	405979	0.996525	0.787866	baseline
	Physical (summary score)	rs79034650	C	G	2	218536251	0.0171027	0.00277619	7.25287e-10	405979	0.953893	0.960678	baseline
	Physical (summary score)	rs74411434	C	T	2	218604987	-0.0145838	0.00207257	1.97061e-12	405979	0.890677	0.921217	baseline
	Physical (summary score)	rs1430130	C	A	2	218608763	-0.0137882	0.00171818	1.01601e-15	405979	0.998103	0.105319	baseline
	Physical (summary score)	rs6744219	T	C	2	218694192	0.00588099	0.00106678	3.53118e-08	405979	0.991276	0.560561	baseline
	Physical (summary score)	rs2059741	T	C	2	218894459	0.00865069	0.00156468	3.2253e-08	405979	1.00099	0.130252	baseline
	Physical (summary score)	rs6726126	G	A	2	218952233	0.00764079	0.00106288	6.53883e-13	405979	0.985267	0.480018	baseline
	Physical (summary score)	rs56411817	T	G	2	219147928	-0.012701	0.00218855	6.4995e-09	405979	0.898601	0.930676	baseline
	Physical (summary score)	rs12993339	C	T	2	219202624	0.0114783	0.00120741	1.97197e-21	405979	0.989269	0.739642	baseline
	Physical (summary score)	rs1059823	A	G	2	219259844	0.00752005	0.0010822	3.68299e-12	405979	0.973802	0.580398	baseline
	Physical (summary score)	rs59834287	T	A	2	219273447	0.0278592	0.0049285	1.57979e-08	405979	0.865108	0.986609	baseline
	Physical (summary score)	rs77149113	C	G	2	219404922	0.0218052	0.00389614	2.18565e-08	405979	0.894472	0.979119	baseline
	Physical (summary score)	rs832806	A	T	2	219473914	-0.010782	0.00106525	4.432e-24	405979	0.99621	0.434221	baseline
	Physical (summary score)	rs35843327	T	C	2	219527866	0.0183411	0.00287648	1.81518e-10	405979	0.994993	0.965057	baseline
	Physical (summary score)	rs141494427	C	G	2	219736369	0.0150025	0.00232584	1.11591e-10	405979	0.813956	0.932359	baseline
	Physical (summary score)	rs422433	A	C	2	219864402	0.00922792	0.00140319	4.82059e-11	405979	0.929716	0.813555	baseline
	Physical (summary score)	rs138809270	C	T	2	219929394	0.0460225	0.00418346	3.77572e-28	405979	0.939214	0.982816	baseline
	Physical (summary score)	rs556441729	C	T	2	219969436	0.0334497	0.00448774	9.08448e-14	405979	0.973927	0.985639	baseline
	Physical (summary score)	rs6715064	C	T	2	220041928	0.0122341	0.0011398	7.08109e-27	405979	0.998037	0.689358	baseline
	Physical (summary score)	rs74187143	A	G	2	220051676	-0.0187387	0.00276643	1.25632e-11	405979	0.99718	0.962179	baseline
	Physical (summary score)	rs2292604	C	T	2	220161306	-0.00853009	0.00147692	7.66867e-09	405979	0.997446	0.849776	baseline
	Physical (summary score)	rs6737980	G	A	2	220177849	0.0114579	0.00151731	4.30328e-14	405979	0.996353	0.859108	baseline
	Physical (summary score)	rs146288177	G	A	2	220187193	0.0283956	0.00378631	6.40472e-14	405979	0.98805	0.980002	baseline
	Physical (summary score)	rs35009641	G	A	2	220432957	0.0137438	0.00247804	2.91911e-08	405979	0.998926	0.952454	baseline
	Physical (summary score)	rs1542224	T	C	2	223963874	-0.00841587	0.00117929	9.58076e-13	405979	0.995304	0.278654	baseline
	Physical (summary score)	rs12436	C	A	2	224866576	-0.00971918	0.00176735	3.81338e-08	405979	1.00091	0.901473	baseline
	Physical (summary score)	rs2602675	T	C	2	225042531	0.00830758	0.00106169	5.08276e-15	405979	0.997845	0.555864	baseline
	Physical (summary score)	rs4355095	C	T	2	225466385	-0.00699564	0.00110248	2.21901e-10	405979	0.98736	0.636201	baseline
	Physical (summary score)	rs139441245	T	A	2	226751994	0.0357297	0.00526573	1.15824e-11	405979	0.934909	0.989159	baseline
	Physical (summary score)	rs2894602	A	G	2	227249802	-0.0087408	0.00125204	2.9255e-12	405979	0.983069	0.236065	baseline
	Physical (summary score)	rs17246129	G	A	2	227259964	-0.00776021	0.00115024	1.51391e-11	405979	0.99461	0.697248	baseline
	Physical (summary score)	rs116376456	A	T	2	227326633	0.0456847	0.00409896	7.53876e-29	405979	0.97788	0.982788	baseline
	Physical (summary score)	rs2234931	C	T	2	227662753	-0.0122702	0.00209813	4.97073e-09	405979	1.00122	0.932442	baseline
	Physical (summary score)	rs34749189	A	G	2	232241299	0.017404	0.00306988	1.43404e-08	405979	0.934787	0.967419	baseline
	Physical (summary score)	rs72985851	G	A	2	232253420	-0.00855351	0.00154334	2.98683e-08	405979	0.93554	0.8539	baseline
	Physical (summary score)	rs6742228	A	G	2	232267116	0.00614094	0.00112445	4.72727e-08	405979	0.998227	0.673136	baseline
	Physical (summary score)	rs12992177	C	G	2	232312968	0.0128841	0.00172503	8.08351e-14	405979	0.98918	0.894553	baseline
	Physical (summary score)	rs10202701	C	T	2	232328681	-0.0115723	0.00106219	1.22096e-27	405979	0.992171	0.455841	baseline
	Physical (summary score)	rs6437032	C	T	2	232563574	0.00821478	0.0014107	5.77364e-09	405979	0.995325	0.831313	baseline
	Physical (summary score)	rs2580840	G	C	2	232702215	0.00726561	0.00110056	4.0635e-11	405979	0.977706	0.37597	baseline
	Physical (summary score)	rs79797223	T	A	2	232769213	-0.0151695	0.00176396	7.99282e-18	405979	0.893543	0.887479	baseline
	Physical (summary score)	rs2679184	T	C	2	232779223	0.0113785	0.0012299	2.21259e-20	405979	0.991491	0.754453	baseline
	Physical (summary score)	rs2580816	C	T	2	232797966	0.0111239	0.00134613	1.41286e-16	405979	0.999361	0.810663	baseline
	Physical (summary score)	rs139417240	C	T	2	232819309	-0.032167	0.00334688	7.18125e-22	405979	0.960681	0.973494	baseline
	Physical (summary score)	rs11690688	G	A	2	232822838	-0.0111011	0.00169402	5.63378e-11	405979	0.977753	0.888615	baseline
	Physical (summary score)	rs143783471	C	T	2	232834177	0.0297326	0.00466189	1.79639e-10	405979	0.953364	0.986409	baseline
	Physical (summary score)	rs12988095	G	A	2	232838728	0.0131224	0.00120878	1.86939e-27	405979	0.998811	0.74419	baseline
	Physical (summary score)	rs12620618	G	A	2	232877509	0.0258473	0.00394788	5.86543e-11	405979	0.995814	0.981783	baseline
	Physical (summary score)	rs143965725	G	C	2	233034735	-0.0270561	0.00486677	2.70782e-08	405979	0.892626	0.986685	baseline
	Physical (summary score)	rs78198962	C	T	2	233094868	-0.0318808	0.0029932	1.72306e-26	405979	1.0004	0.967991	baseline
	Physical (summary score)	rs6437056	G	A	2	233097174	0.015494	0.00183192	2.72458e-17	405979	1.00009	0.0910133	baseline
	Physical (summary score)	rs2101435	C	G	2	233115158	0.0149687	0.00117944	6.60237e-37	405979	0.997982	0.723224	baseline
	Physical (summary score)	rs114785338	G	C	2	233126398	0.0315698	0.00482718	6.15177e-11	405979	0.93265	0.987052	baseline
	Physical (summary score)	rs11901692	G	A	2	233149739	0.0120135	0.00129669	1.95524e-20	405979	0.99825	0.790576	baseline
	Physical (summary score)	rs115811443	T	C	2	233185500	0.0225355	0.00296836	3.1521e-14	405979	0.977183	0.966646	baseline
	Physical (summary score)	rs790033	T	C	2	233307372	0.00739435	0.00108375	8.92278e-12	405979	0.996651	0.387462	baseline
	Physical (summary score)	rs2697806	C	T	2	233360507	-0.00790461	0.00128159	6.92341e-10	405979	0.991779	0.218068	baseline
	Physical (summary score)	rs115102757	G	A	2	233361905	-0.017251	0.00284845	1.39309e-09	405979	0.929698	0.961707	baseline
	Physical (summary score)	rs1190460	A	C	2	233366740	-0.007251	0.00130174	2.54367e-08	405979	0.901547	0.761236	baseline
	Physical (summary score)	rs283468	C	T	2	233658309	0.00836933	0.00110806	4.25011e-14	405979	0.9991	0.652996	baseline
	Physical (summary score)	rs895432	A	G	2	233757697	-0.0137482	0.00241313	1.21764e-08	405979	0.999488	0.0502452	baseline
	Physical (summary score)	rs12470285	C	T	2	233864457	0.00841766	0.00140163	1.90621e-09	405979	0.987985	0.826985	baseline
	Physical (summary score)	rs12477314	C	T	2	239877148	-0.00936888	0.00132418	1.49176e-12	405979	0.999436	0.802546	baseline
	Physical (summary score)	rs59244464	A	C	2	241765757	0.0094499	0.00115377	2.60196e-16	405979	0.962514	0.317684	baseline
	Physical (summary score)	rs4417704	A	G	2	241846573	-0.00800892	0.00120818	3.38221e-11	405979	0.995875	0.257193	baseline
	Physical (summary score)	rs13031715	C	T	2	241912941	0.00707517	0.00110387	1.4608e-10	405979	0.941607	0.58942	baseline
	Physical (summary score)	rs73110173	T	G	2	241982907	-0.0199134	0.00318289	3.93967e-10	405979	0.99087	0.971516	baseline
	Physical (summary score)	rs11693159	G	A	2	242152658	-0.00748161	0.00125518	2.51304e-09	405979	0.968721	0.760914	baseline
	Physical (summary score)	rs76825718	G	A	2	242392854	0.0107197	0.00132363	5.55648e-16	405979	0.973586	0.795274	baseline
	Physical (summary score)	rs535159315	G	C	2	242485706	0.0097809	0.00145893	2.02582e-11	405979	0.895793	0.823104	baseline
	Physical (summary score)	rs876531	C	T	2	242500662	0.0118745	0.00106182	4.93515e-29	405979	0.992831	0.544404	baseline
	Physical (summary score)	rs1994876	C	T	3	8549665	-0.00699849	0.00106378	4.73915e-11	405979	0.984295	0.456916	baseline
	Physical (summary score)	rs640900	T	G	3	8937328	-0.00743872	0.00132455	1.95393e-08	405979	0.937154	0.213739	baseline
	Physical (summary score)	rs2270894	C	G	3	9975386	0.0126086	0.00135327	1.19536e-20	405979	0.927278	0.795404	baseline
	Physical (summary score)	rs6442266	G	A	3	11650010	-0.0144043	0.00247323	5.74275e-09	405979	0.995081	0.0476713	baseline
	Physical (summary score)	rs11705805	A	G	3	12662370	-0.00583268	0.00106245	4.02318e-08	405979	0.997581	0.567778	baseline
	Physical (summary score)	rs2630445	T	G	3	13554886	0.0116865	0.00174042	1.88408e-11	405979	0.994662	0.102213	baseline
	Physical (summary score)	rs2974397	T	C	3	13766927	0.0113338	0.00116999	3.42058e-22	405979	0.997234	0.281882	baseline
	Physical (summary score)	rs13079210	G	A	3	13829565	0.00984606	0.00112563	2.18726e-18	405979	0.980977	0.665976	baseline
	Physical (summary score)	rs3731054	C	G	3	14220517	0.0186418	0.00286225	7.36716e-11	405979	1.00106	0.965085	baseline
	Physical (summary score)	rs57515741	G	A	3	14400650	0.00785336	0.00132515	3.09656e-09	405979	0.983471	0.799973	baseline
	Physical (summary score)	rs6550840	C	G	3	24099204	0.00728083	0.00129553	1.91003e-08	405979	1.00001	0.792172	baseline
	Physical (summary score)	rs9874164	A	T	3	24991457	0.00664836	0.0012138	4.31857e-08	405979	0.991151	0.746128	baseline
	Physical (summary score)	rs7616050	C	G	3	32920901	-0.00665888	0.00106295	3.73947e-10	405979	0.982237	0.531122	baseline
	Physical (summary score)	rs56239180	T	G	3	32937951	0.0200022	0.00344466	6.37089e-09	405979	0.983784	0.97574	baseline
	Physical (summary score)	rs11129545	A	G	3	33159266	-0.00606419	0.00108961	2.61409e-08	405979	0.985911	0.382028	baseline
	Physical (summary score)	rs6810039	C	A	3	33194990	0.00681635	0.001074	2.19989e-10	405979	0.99929	0.600719	baseline
	Physical (summary score)	rs6764459	C	T	3	33260422	-0.0142221	0.00185191	1.59478e-14	405979	1.00262	0.911878	baseline
	Physical (summary score)	rs77156651	G	A	3	33263149	0.0140072	0.00231899	1.53908e-09	405979	0.998178	0.94555	baseline
	Physical (summary score)	rs79495297	C	T	3	33535519	-0.0224904	0.00321188	2.51884e-12	405979	0.993174	0.972261	baseline
	Physical (summary score)	rs9826470	C	T	3	38019428	-0.00842094	0.0012233	5.82908e-12	405979	0.987203	0.750793	baseline
	Physical (summary score)	rs1722845	C	T	3	41242367	0.00779131	0.00105169	1.2785e-13	405979	1.00029	0.514517	baseline
	Physical (summary score)	rs62247127	C	T	3	43086564	0.00833952	0.00141031	3.35436e-09	405979	0.997374	0.832702	baseline
	Physical (summary score)	rs6804514	G	A	3	46739139	-0.00726978	0.00114559	2.21187e-10	405979	0.99222	0.694327	baseline
	Physical (summary score)	rs1001284	C	G	3	46933960	0.00652322	0.00106475	8.98256e-10	405979	1.00183	0.418572	baseline
	Physical (summary score)	rs73075647	C	T	3	47043386	0.0107432	0.0013169	3.408e-16	405979	0.996401	0.800095	baseline
	Physical (summary score)	rs529229466	T	G	3	47050988	0.0146152	0.0023113	2.55923e-10	405979	0.65726	0.913883	baseline
	Physical (summary score)	rs56273245	A	G	3	47314496	0.0105551	0.00126104	5.75307e-17	405979	0.947184	0.757909	baseline
	Physical (summary score)	rs62260713	G	A	3	47568984	0.0118646	0.0013472	1.28706e-18	405979	0.984687	0.808787	baseline
	Physical (summary score)	rs137940588	A	T	3	47994149	0.0171167	0.00213164	9.75888e-16	405979	0.971526	0.932908	baseline
	Physical (summary score)	rs75354213	G	T	3	48171453	-0.0275341	0.00492615	2.27887e-08	405979	0.920416	0.987469	baseline
	Physical (summary score)	rs62263025	A	T	3	48295311	0.029949	0.0050794	3.7204e-09	405979	0.812141	0.986635	baseline
	Physical (summary score)	rs4858819	C	T	3	48478088	0.0079544	0.00119505	2.8119e-11	405979	0.995737	0.735718	baseline
	Physical (summary score)	rs62261464	G	A	3	48550196	0.0223466	0.00287538	7.74462e-15	405979	0.989299	0.964983	baseline
	Physical (summary score)	rs4858830	T	C	3	48734002	-0.00925337	0.00125104	1.39798e-13	405979	1.00211	0.228602	baseline
	Physical (summary score)	rs144394910	G	A	3	48754583	-0.0283897	0.00369608	1.57797e-14	405979	0.951218	0.978263	baseline
	Physical (summary score)	rs566117790	T	C	3	48880471	-0.0141503	0.00206193	6.75927e-12	405979	0.932446	0.924588	baseline
	Physical (summary score)	rs112292811	G	A	3	48994119	-0.0190582	0.00237503	1.02023e-15	405979	0.892423	0.0583031	baseline
	Physical (summary score)	rs199507730	C	A	3	49074129	-0.00859273	0.00154632	2.74644e-08	405979	0.520483	0.666812	baseline
	Physical (summary score)	rs6446218	A	T	3	49075513	-0.00826056	0.0011137	1.19619e-13	405979	0.981922	0.349113	baseline
	Physical (summary score)	rs34290943	T	C	3	49161660	-0.00995951	0.00163238	1.05257e-09	405979	1.00322	0.882888	baseline
	Physical (summary score)	rs142455340	C	T	3	49170857	-0.0287022	0.00362923	2.60315e-15	405979	0.954331	0.977511	baseline
	Physical (summary score)	rs9854297	A	T	3	49417896	-0.00914855	0.00126343	4.45246e-13	405979	1.00179	0.222318	baseline
	Physical (summary score)	rs114287800	C	A	3	49450137	-0.0307399	0.00363077	2.52872e-17	405979	0.970769	0.97792	baseline
	Physical (summary score)	rs73073005	C	G	3	49491310	-0.0107827	0.00156932	6.37823e-12	405979	1.0007	0.871243	baseline
	Physical (summary score)	rs62262721	T	C	3	49768927	0.0211938	0.00281128	4.74133e-14	405979	1.0018	0.963781	baseline
	Physical (summary score)	rs189267161	G	A	3	49776818	-0.0167143	0.00299327	2.3512e-08	405979	0.874529	0.963374	baseline
	Physical (summary score)	rs145439991	G	C	3	49828863	-0.0303715	0.00351101	5.13452e-18	405979	0.992751	0.976886	baseline
	Physical (summary score)	rs6800916	T	A	3	50052873	0.0164741	0.00209177	3.38844e-15	405979	0.716044	0.902223	baseline
	Physical (summary score)	rs554910139	G	T	3	50210625	0.0537299	0.0091625	4.51565e-09	405979	0.322859	0.989696	baseline
	Physical (summary score)	rs557947378	A	G	3	50237845	-0.0395071	0.0035742	2.11009e-28	405979	0.964311	0.977039	baseline
	Physical (summary score)	rs34276912	C	T	3	50238989	-0.0155977	0.00236294	4.08413e-11	405979	0.983526	0.946827	baseline
	Physical (summary score)	rs79316393	G	A	3	50429922	0.0154991	0.00197606	4.38329e-15	405979	0.953051	0.919221	baseline
	Physical (summary score)	rs4688718	G	A	3	50522063	-0.00654852	0.00115968	1.63456e-08	405979	0.870967	0.617305	baseline
	Physical (summary score)	rs78395062	G	C	3	50546842	-0.0117071	0.00199674	4.54182e-09	405979	0.981518	0.923537	baseline
	Physical (summary score)	rs140440099	G	A	3	50632595	-0.0425833	0.00346901	1.22857e-34	405979	0.988076	0.976189	baseline
	Physical (summary score)	rs55748593	G	A	3	50727896	0.0139132	0.00193986	7.37564e-13	405979	0.980858	0.918497	baseline
	Physical (summary score)	rs62257830	C	T	3	50982164	0.010581	0.00165706	1.70962e-10	405979	0.995578	0.885887	baseline
	Physical (summary score)	rs139488306	G	A	3	50997303	-0.0425264	0.00344359	4.90456e-35	405979	0.994837	0.975996	baseline
	Physical (summary score)	rs7644756	C	A	3	51087260	0.00753201	0.00130631	8.12363e-09	405979	0.741329	0.322401	baseline
	Physical (summary score)	rs114142815	C	T	3	51191466	-0.0104095	0.00189059	3.67189e-08	405979	1.00261	0.9158	baseline
	Physical (summary score)	rs10446472	G	A	3	51293955	0.0104313	0.00147116	1.33567e-12	405979	0.962123	0.842428	baseline
	Physical (summary score)	rs146381464	C	A	3	51463177	-0.0448338	0.00350465	1.80177e-37	405979	0.981786	0.97653	baseline
	Physical (summary score)	rs576501736	T	A	3	51608986	0.0342713	0.00627471	4.71292e-08	405979	0.572804	0.987594	baseline
	Physical (summary score)	rs6806509	T	C	3	51616334	0.0103014	0.0014348	6.98715e-13	405979	0.978752	0.835893	baseline
	Physical (summary score)	rs58412051	C	T	3	51765507	-0.0127693	0.00165167	1.06561e-14	405979	0.993694	0.884754	baseline
	Physical (summary score)	rs141829833	C	T	3	51776104	-0.0450318	0.00354961	7.03558e-37	405979	0.9682	0.976808	baseline
	Physical (summary score)	rs116469219	A	C	3	51882456	-0.0124874	0.00213784	5.18454e-09	405979	0.999249	0.93529	baseline
	Physical (summary score)	rs62259747	A	C	3	51939043	0.0162377	0.00289171	1.96277e-08	405979	0.935912	0.963348	baseline
	Physical (summary score)	rs13068631	G	C	3	51990930	-0.00712681	0.00110852	1.28348e-10	405979	0.986289	0.648282	baseline
	Physical (summary score)	rs62261069	C	G	3	52197632	0.00853346	0.00151654	1.83455e-08	405979	0.986417	0.858017	baseline
	Physical (summary score)	rs1010552	G	T	3	52540544	0.00656602	0.00113024	6.26931e-09	405979	0.99521	0.680079	baseline
	Physical (summary score)	rs78691006	A	G	3	52580173	-0.0139527	0.00251192	2.78247e-08	405979	0.985044	0.953347	baseline
	Physical (summary score)	rs547192858	C	G	3	52673015	-0.0123293	0.00210073	4.38369e-09	405979	0.738313	0.90643	baseline
	Physical (summary score)	rs77347777	C	T	3	52848207	-0.0115148	0.00166408	4.52898e-12	405979	0.963046	0.882569	baseline
	Physical (summary score)	rs35004449	G	T	3	52852897	0.0092687	0.00120191	1.24194e-14	405979	0.998556	0.741503	baseline
	Physical (summary score)	rs13076033	T	C	3	52898427	-0.0110617	0.00166421	2.99571e-11	405979	1.00265	0.887902	baseline
	Physical (summary score)	rs2564924	C	T	3	53103155	0.0131421	0.00105841	2.11934e-35	405979	0.999517	0.443652	baseline
	Physical (summary score)	rs11713926	C	T	3	53155072	-0.0109317	0.00172518	2.3499e-10	405979	1.00141	0.896549	baseline
	Physical (summary score)	rs12107153	C	T	3	55015962	-0.0078392	0.00143285	4.47384e-08	405979	0.95967	0.83109	baseline
	Physical (summary score)	rs815540	A	G	3	55517047	0.00774995	0.00105154	1.7049e-13	405979	1.00117	0.519351	baseline
	Physical (summary score)	rs6762851	T	C	3	56686329	0.00806789	0.0010993	2.14981e-13	405979	0.998507	0.64403	baseline
	Physical (summary score)	rs1872941	T	C	3	57082709	-0.00711873	0.00109167	6.98715e-11	405979	0.996281	0.63124	baseline
	Physical (summary score)	rs56164953	G	A	3	57168793	-0.0123801	0.00153939	8.8247e-16	405979	0.996553	0.864687	baseline
	Physical (summary score)	rs149043491	C	T	3	57231137	-0.0202103	0.00350384	8.02029e-09	405979	0.951702	0.975758	baseline
	Physical (summary score)	rs7646913	G	A	3	57702947	0.00589714	0.0010718	3.75327e-08	405979	0.994073	0.410432	baseline
	Physical (summary score)	rs12486613	T	C	3	57706544	-0.00700984	0.00106332	4.32813e-11	405979	0.999678	0.573787	baseline
	Physical (summary score)	rs13073700	A	T	3	58010456	0.00725196	0.00109504	3.53021e-11	405979	0.963079	0.396755	baseline
	Physical (summary score)	rs61269136	C	T	3	61511035	0.0118622	0.00198435	2.26068e-09	405979	0.981044	0.92245	baseline
	Physical (summary score)	rs7621604	A	G	3	61557718	0.00924287	0.00105942	2.67362e-18	405979	0.996791	0.554805	baseline
	Physical (summary score)	rs13090765	T	A	3	61591245	-0.00724061	0.0011631	4.80784e-10	405979	0.997039	0.287579	baseline
	Physical (summary score)	rs13065463	G	A	3	61662996	0.00951159	0.00156418	1.19534e-09	405979	0.99735	0.869689	baseline
	Physical (summary score)	rs17767746	G	T	3	62037015	0.0089272	0.00154599	7.72183e-09	405979	0.998966	0.866399	baseline
	Physical (summary score)	rs80190719	C	T	3	71134326	0.00746866	0.00128909	6.88272e-09	405979	0.990712	0.786576	baseline
	Physical (summary score)	rs35480566	A	G	3	71583177	-0.00795891	0.00106338	7.1796e-14	405979	0.992058	0.559501	baseline
	Physical (summary score)	rs6798001	A	C	3	72380757	0.00911917	0.00128285	1.17301e-12	405979	0.998248	0.785994	baseline
	Physical (summary score)	rs4677147	G	C	3	72386240	-0.00941385	0.00109817	1.01414e-17	405979	0.971274	0.381168	baseline
	Physical (summary score)	rs9809116	A	G	3	72397279	0.0150834	0.0010787	1.98153e-44	405979	0.983776	0.592704	baseline
	Physical (summary score)	rs115056000	G	A	3	72408677	-0.0107573	0.00170317	2.68318e-10	405979	0.961518	0.888473	baseline
	Physical (summary score)	rs4676875	T	C	3	72469651	-0.00615388	0.00106949	8.71365e-09	405979	0.988899	0.424394	baseline
	Physical (summary score)	rs4521231	C	G	3	87339079	0.0140769	0.00248847	1.54174e-08	405979	0.99656	0.953	baseline
	Physical (summary score)	rs1865131	A	T	3	95691268	-0.00607611	0.00105368	8.0904e-09	405979	0.995786	0.491139	baseline
	Physical (summary score)	rs2090130	G	T	3	96008108	-0.005938	0.00106469	2.44416e-08	405979	0.996205	0.427818	baseline
	Physical (summary score)	rs151132556	C	T	3	98554837	-0.0108523	0.00191365	1.41958e-08	405979	0.993389	0.917175	baseline
	Physical (summary score)	rs34972210	A	G	3	98830472	-0.0117256	0.0016383	8.23759e-13	405979	0.938219	0.874392	baseline
	Physical (summary score)	rs1608592	G	A	3	98881970	0.00858727	0.00120462	1.01368e-12	405979	0.990624	0.740205	baseline
	Physical (summary score)	rs2951496	A	C	3	99175048	-0.011255	0.00202298	2.64314e-08	405979	0.991166	0.926431	baseline
	Physical (summary score)	rs62281764	A	G	3	99272567	0.00831737	0.00109376	2.86286e-14	405979	0.995989	0.365594	baseline
	Physical (summary score)	rs62281785	C	T	3	99331665	0.0102665	0.00161167	1.88873e-10	405979	0.95226	0.871812	baseline
	Physical (summary score)	rs17812080	A	G	3	107456479	0.00661289	0.00110158	1.93611e-09	405979	0.997484	0.64705	baseline
	Physical (summary score)	rs34631041	C	T	3	112851907	-0.00663873	0.0010526	2.84499e-10	405979	0.997749	0.503928	baseline
	Physical (summary score)	rs79616454	T	C	3	114413433	-0.0121948	0.00193298	2.81138e-10	405979	0.995875	0.919196	baseline
	Physical (summary score)	rs116493405	G	A	3	114733556	-0.0134174	0.00237471	1.60313e-08	405979	0.983572	0.947421	baseline
	Physical (summary score)	rs116385168	T	C	3	115037579	-0.0139243	0.00224917	5.9837e-10	405979	0.995455	0.941735	baseline
	Physical (summary score)	rs9790189	T	A	3	117583647	-0.00610577	0.00105436	6.99906e-09	405979	0.994426	0.499492	baseline
	Physical (summary score)	rs11708067	A	G	3	123065778	0.00992416	0.00122182	4.56878e-16	405979	0.998493	0.754189	baseline
	Physical (summary score)	rs2720249	C	G	3	127262144	-0.00951735	0.00170328	2.30149e-08	405979	0.992866	0.107507	baseline
	Physical (summary score)	rs10934857	G	A	3	128199662	-0.00902653	0.00120509	6.87068e-14	405979	0.989877	0.740265	baseline
	Physical (summary score)	rs58286961	C	T	3	128773572	-0.0151985	0.00273613	2.77997e-08	405979	0.936088	0.958879	baseline
	Physical (summary score)	rs12490281	A	G	3	128856745	0.0106225	0.00163024	7.22437e-11	405979	0.939231	0.873235	baseline
	Physical (summary score)	rs6762578	G	A	3	128992047	-0.0176494	0.00127084	7.49722e-44	405979	0.99045	0.22214	baseline
	Physical (summary score)	rs62266923	T	C	3	129051990	-0.0174046	0.00180266	4.6849e-22	405979	0.976111	0.903561	baseline
	Physical (summary score)	rs2811462	T	G	3	129303436	-0.00796964	0.00125819	2.38594e-10	405979	0.992518	0.772238	baseline
	Physical (summary score)	rs56017150	C	G	3	133782738	0.0065879	0.00115479	1.16439e-08	405979	0.838679	0.554165	baseline
	Physical (summary score)	rs10935108	A	T	3	134014026	-0.00731189	0.00107189	9.01156e-12	405979	0.973619	0.446636	baseline
	Physical (summary score)	rs4974486	T	C	3	134079528	0.00826796	0.00122546	1.51147e-11	405979	0.964112	0.743183	baseline
	Physical (summary score)	rs1403767	G	A	3	135668716	0.00804673	0.00120977	2.90269e-11	405979	0.995066	0.745424	baseline
	Physical (summary score)	rs9839838	G	A	3	135943509	0.0105785	0.00123206	9.00326e-18	405979	0.994019	0.758464	baseline
	Physical (summary score)	rs9809269	T	A	3	136429906	0.0107435	0.00127463	3.49301e-17	405979	0.960886	0.770062	baseline
	Physical (summary score)	rs4678419	C	T	3	138172015	-0.00671728	0.00106758	3.13249e-10	405979	0.988292	0.431636	baseline
	Physical (summary score)	rs13074489	C	G	3	141060964	-0.018645	0.00289276	1.15292e-10	405979	0.928246	0.963064	baseline
	Physical (summary score)	rs13080720	C	T	3	141062070	-0.0168328	0.0020538	2.48714e-16	405979	0.984629	0.928294	baseline
	Physical (summary score)	rs114097136	C	G	3	141114013	-0.0159618	0.00221905	6.33432e-13	405979	1.00057	0.940361	baseline
	Physical (summary score)	rs2871960	A	C	3	141121814	-0.0279081	0.00105751	1.77011e-153	405979	0.99956	0.552238	baseline
	Physical (summary score)	rs34544234	G	A	3	141128677	-0.0185165	0.00260308	1.13318e-12	405979	0.999416	0.957373	baseline
	Physical (summary score)	rs79474768	T	C	3	141141904	-0.0234979	0.00223596	7.84332e-26	405979	1.00161	0.941368	baseline
	Physical (summary score)	rs1978600	T	C	3	141149287	-0.015926	0.0021053	3.88776e-14	405979	0.91599	0.073478	baseline
	Physical (summary score)	rs73238079	G	A	3	141233904	0.0123865	0.00192063	1.12448e-10	405979	1.00144	0.918551	baseline
	Physical (summary score)	rs6440029	T	C	3	141404593	0.00776505	0.0012112	1.44554e-10	405979	0.965482	0.265793	baseline
	Physical (summary score)	rs1814982	T	C	3	147000266	0.00581961	0.00105291	3.25432e-08	405979	0.998322	0.503519	baseline
	Physical (summary score)	rs66779552	A	G	3	149221328	-0.00791291	0.00141641	2.31558e-08	405979	0.981489	0.831137	baseline
	Physical (summary score)	rs78826360	G	C	3	155880570	0.016107	0.00287062	2.01196e-08	405979	1.00169	0.965293	baseline
	Physical (summary score)	rs62275574	C	A	3	156338528	0.0191117	0.0027231	2.2444e-12	405979	0.958365	0.959432	baseline
	Physical (summary score)	rs113270423	G	T	3	156756056	0.0198952	0.00303082	5.22878e-11	405979	0.951929	0.967306	baseline
	Physical (summary score)	rs17388811	G	A	3	157008821	0.0201285	0.00363436	3.05267e-08	405979	1.00248	0.978654	baseline
	Physical (summary score)	rs12495519	T	C	3	157017674	0.00741203	0.00119769	6.07002e-10	405979	0.981673	0.731825	baseline
	Physical (summary score)	rs1464113	C	T	3	157632779	-0.00978543	0.00107549	9.15377e-20	405979	0.995666	0.59896	baseline
	Physical (summary score)	rs73164031	G	T	3	157761255	0.00694582	0.00115835	2.01865e-09	405979	0.998743	0.709253	baseline
	Physical (summary score)	rs827154	T	C	3	157907712	-0.0117103	0.00106667	4.85959e-28	405979	0.999349	0.582761	baseline
	Physical (summary score)	rs2362972	C	A	3	158163272	0.0119543	0.00106732	4.06163e-29	405979	0.99501	0.42195	baseline
	Physical (summary score)	rs75118741	T	G	3	158279731	0.00779968	0.00120891	1.10507e-10	405979	0.947129	0.72445	baseline
	Physical (summary score)	rs13065541	T	C	3	168767933	0.00707454	0.00124876	1.46811e-08	405979	0.994771	0.768033	baseline
	Physical (summary score)	rs9855086	A	T	3	169131330	-0.00769992	0.00105584	3.03809e-13	405979	0.997493	0.538013	baseline
	Physical (summary score)	rs6444860	T	C	3	169289983	0.00980941	0.00123667	2.15427e-15	405979	1.00072	0.763376	baseline
	Physical (summary score)	rs28731496	T	C	3	171910970	0.013472	0.00218234	6.69345e-10	405979	0.971629	0.0637953	baseline
	Physical (summary score)	rs7652177	C	G	3	171969077	-0.0120851	0.00105207	1.53462e-30	405979	0.998916	0.495221	baseline
	Physical (summary score)	rs577979739	G	A	3	172015556	-0.0240813	0.00439421	4.24756e-08	405979	0.699397	0.979102	baseline
	Physical (summary score)	rs75981884	C	T	3	172060187	-0.01145	0.00182432	3.46617e-10	405979	0.912405	0.898755	baseline
	Physical (summary score)	rs583550	G	A	3	172064091	-0.0069704	0.00107636	9.4254e-11	405979	0.993187	0.401064	baseline
	Physical (summary score)	rs9812159	A	G	3	172120847	-0.00929605	0.0016292	1.15723e-08	405979	0.998605	0.881748	baseline
	Physical (summary score)	rs477251	T	C	3	172162837	-0.0117742	0.00149097	2.85627e-15	405979	0.99655	0.146125	baseline
	Physical (summary score)	rs572169	C	T	3	172165727	-0.0149389	0.0011296	6.29941e-40	405979	1.00013	0.682702	baseline
	Physical (summary score)	rs79204749	A	C	3	172196551	-0.0272426	0.00457315	2.56791e-09	405979	0.980639	0.986339	baseline
	Physical (summary score)	rs6801674	T	C	3	172198469	0.00951888	0.00106855	5.18442e-19	405979	0.997944	0.586164	baseline
	Physical (summary score)	rs2270417	C	G	3	172240605	0.0070736	0.00119971	3.72246e-09	405979	0.994289	0.73841	baseline
	Physical (summary score)	rs232006	C	T	3	172248145	-0.00989582	0.00170368	6.30333e-09	405979	0.979408	0.890835	baseline
	Physical (summary score)	rs76465002	C	A	3	183546104	0.00998529	0.0014334	3.25687e-12	405979	0.985136	0.836818	baseline
	Physical (summary score)	rs1687230	C	T	3	184003194	0.00762851	0.00106871	9.46455e-13	405979	0.996598	0.415539	baseline
	Physical (summary score)	rs11545169	G	T	3	184020542	0.0135313	0.00142785	2.62422e-21	405979	0.997647	0.837854	baseline
	Physical (summary score)	rs115926295	T	C	3	184843418	-0.0261484	0.00463294	1.66131e-08	405979	0.956315	0.986323	baseline
	Physical (summary score)	rs181595853	G	C	3	184897073	-0.0248007	0.00371797	2.54976e-11	405979	0.897558	0.9772	baseline
	Physical (summary score)	rs140972670	C	T	3	185251927	-0.0302673	0.00497839	1.20376e-09	405979	0.912631	0.987598	baseline
	Physical (summary score)	rs147676117	G	A	3	185259829	-0.0197841	0.00173896	5.44628e-30	405979	0.954408	0.892691	baseline
	Physical (summary score)	rs7615486	C	A	3	185308495	-0.0181351	0.00288946	3.46753e-10	405979	0.97562	0.0351665	baseline
	Physical (summary score)	rs57158761	A	G	3	185371172	0.00733141	0.00106238	5.16773e-12	405979	0.995503	0.563554	baseline
	Physical (summary score)	rs189323430	G	A	3	185512898	-0.0338877	0.00488194	3.8815e-12	405979	0.858882	0.986315	baseline
	Physical (summary score)	rs2194411	G	A	3	185548663	-0.0269189	0.00159388	5.425e-64	405979	0.975132	0.872087	baseline
	Physical (summary score)	rs149315186	C	G	3	185564276	0.0134833	0.00237042	1.28437e-08	405979	0.941946	0.944734	baseline
	Physical (summary score)	rs9811394	T	G	3	185611495	0.00798972	0.00124961	1.61864e-10	405979	0.992195	0.767679	baseline
	Physical (summary score)	rs564696605	G	A	3	185613206	-0.0221447	0.002676	1.28115e-16	405979	0.938838	0.95696	baseline
	Physical (summary score)	rs6444088	G	A	3	185634321	-0.0087477	0.0010632	1.90853e-16	405979	0.999675	0.573051	baseline
	Physical (summary score)	rs57350994	T	C	3	185686840	0.010943	0.00163605	2.25165e-11	405979	0.986519	0.881193	baseline
	Physical (summary score)	rs61732778	G	A	3	187443314	-0.0175725	0.00204434	8.27561e-18	405979	1.00188	0.928964	baseline
	Physical (summary score)	rs11924264	A	G	3	187455958	-0.00600945	0.00108197	2.78895e-08	405979	1.0005	0.618579	baseline
	Physical (summary score)	rs4686476	C	T	3	187879600	-0.00614282	0.00110414	2.6449e-08	405979	0.993228	0.647647	baseline
	Physical (summary score)	rs55906445	G	T	3	188512196	-0.0079569	0.00136473	5.53006e-09	405979	0.983959	0.814921	baseline
	Physical (summary score)	rs6804327	C	G	3	196870737	-0.00847865	0.00119076	1.07647e-12	405979	0.995813	0.732944	baseline
	Physical (summary score)	rs116446669	C	A	4	714889	0.0187208	0.002674	2.54039e-12	405979	0.948292	0.957483	baseline
	Physical (summary score)	rs113289555	G	T	4	996998	0.0133094	0.00125871	3.94094e-26	405979	0.972009	0.765999	baseline
	Physical (summary score)	rs4647931	G	T	4	1018891	0.0205029	0.00334261	8.58144e-10	405979	1.00119	0.97469	baseline
	Physical (summary score)	rs17131824	G	C	4	1051512	0.0111456	0.00172714	1.09512e-10	405979	1.00149	0.897014	baseline
	Physical (summary score)	rs57910914	A	G	4	1313986	0.011075	0.00180758	8.95757e-10	405979	0.873616	0.891555	baseline
	Physical (summary score)	rs111391498	A	G	4	1341553	0.0243844	0.00244679	2.14981e-23	405979	1.00064	0.951573	baseline
	Physical (summary score)	rs4865465	G	A	4	1745486	-0.00665659	0.00105154	2.44625e-10	405979	1.00282	0.467035	baseline
	Physical (summary score)	rs3135890	C	T	4	1806519	0.0094095	0.00169892	3.05056e-08	405979	0.945556	0.885854	baseline
	Physical (summary score)	rs2187692	A	G	4	1983556	0.0253854	0.00357907	1.31492e-12	405979	1.00441	0.978051	baseline
	Physical (summary score)	rs576606761	T	A	4	2185977	0.0353154	0.00617675	1.08118e-08	405979	0.604873	0.987889	baseline
	Physical (summary score)	rs9761159	G	A	4	2887539	0.00772578	0.00115279	2.05826e-11	405979	0.968789	0.311516	baseline
	Physical (summary score)	rs362307	C	T	4	3241845	0.0151403	0.00200369	4.1505e-14	405979	0.985136	0.924499	baseline
	Physical (summary score)	rs13108218	A	G	4	3443931	-0.0106716	0.0010908	1.3277e-22	405979	0.982992	0.38213	baseline
	Physical (summary score)	rs75501914	G	A	4	3449781	0.0118177	0.00213138	2.94564e-08	405979	0.994395	0.934593	baseline
	Physical (summary score)	rs62272694	G	A	4	3497289	0.00938359	0.00154075	1.1272e-09	405979	0.994153	0.864718	baseline
	Physical (summary score)	rs11735005	G	T	4	7921008	-0.00901258	0.00106212	2.14833e-17	405979	0.993624	0.560808	baseline
	Physical (summary score)	rs13127468	C	A	4	8599658	0.00843944	0.0010581	1.51112e-15	405979	0.992244	0.538974	baseline
	Physical (summary score)	rs60616414	G	A	4	12728922	-0.0143775	0.00235361	1.00459e-09	405979	0.97198	0.945812	baseline
	Physical (summary score)	rs140282896	G	A	4	12954450	0.0166945	0.00255928	6.88494e-11	405979	0.971185	0.954543	baseline
	Physical (summary score)	rs142767621	G	T	4	12954481	-0.0150243	0.00274999	4.67046e-08	405979	0.999659	0.962035	baseline
	Physical (summary score)	rs763318	G	A	4	12963574	0.00927539	0.00105846	1.9002e-18	405979	0.995187	0.549716	baseline
	Physical (summary score)	rs4289459	C	A	4	13196064	-0.00900071	0.00117532	1.88712e-14	405979	1.00063	0.724313	baseline
	Physical (summary score)	rs76935470	A	G	4	17571307	-0.0206017	0.00368941	2.35034e-08	405979	0.999979	0.979287	baseline
	Physical (summary score)	rs34869264	A	T	4	17640270	0.0288659	0.00490336	3.93369e-09	405979	0.971963	0.988047	baseline
	Physical (summary score)	rs13139898	T	G	4	17706928	0.00750245	0.00106043	1.49555e-12	405979	0.99672	0.56074	baseline
	Physical (summary score)	rs61741460	C	T	4	17707449	0.0270392	0.00222299	4.86743e-34	405979	1.00117	0.94068	baseline
	Physical (summary score)	rs979532	C	T	4	17901679	0.0254945	0.00119793	1.6638e-100	405979	0.996779	0.261217	baseline
	Physical (summary score)	rs61731457	T	C	4	17910840	0.0338601	0.00408872	1.21787e-16	405979	1.00301	0.983252	baseline
	Physical (summary score)	rs140135716	T	C	4	17957279	0.0280404	0.00383724	2.7227e-13	405979	0.978876	0.980472	baseline
	Physical (summary score)	rs7673321	T	A	4	17957688	0.035727	0.00144333	2.85759e-135	405979	1.00163	0.843091	baseline
	Physical (summary score)	rs114192810	T	G	4	17969142	-0.0218137	0.00372108	4.56794e-09	405979	0.98359	0.979302	baseline
	Physical (summary score)	rs145184873	T	C	4	17986727	0.0294121	0.00461744	1.893e-10	405979	0.970418	0.986476	baseline
	Physical (summary score)	rs76236231	G	A	4	18000776	-0.0287693	0.00365635	3.59418e-15	405979	0.868235	0.975625	baseline
	Physical (summary score)	rs74537632	G	A	4	18020156	-0.0253987	0.00300205	2.66379e-17	405979	0.972546	0.967454	baseline
	Physical (summary score)	rs16896415	C	T	4	18078133	0.0198319	0.00359334	3.40785e-08	405979	0.994456	0.978015	baseline
	Physical (summary score)	rs6812794	A	T	4	18111537	0.0144192	0.00166139	3.99393e-18	405979	0.972036	0.883566	baseline
	Physical (summary score)	rs7684006	G	A	4	18140181	0.00625024	0.00107373	5.84804e-09	405979	0.989826	0.590282	baseline
	Physical (summary score)	rs402148	C	T	4	19308445	0.00697105	0.00126972	4.01449e-08	405979	0.994339	0.221049	baseline
	Physical (summary score)	rs34811474	G	A	4	25408838	-0.010328	0.00124501	1.08094e-16	405979	0.99922	0.767973	baseline
	Physical (summary score)	rs73134233	C	G	4	38652812	0.0083094	0.00143023	6.25345e-09	405979	0.990473	0.837075	baseline
	Physical (summary score)	rs2066789	G	A	4	39308187	-0.00646886	0.00107867	2.00886e-09	405979	1.00236	0.384804	baseline
	Physical (summary score)	rs12501447	C	T	4	39312524	-0.00725416	0.00105306	5.63248e-12	405979	0.997843	0.47863	baseline
	Physical (summary score)	rs794016	C	T	4	40051064	-0.0103522	0.00164882	3.41759e-10	405979	1.00148	0.114495	baseline
	Physical (summary score)	rs17656010	A	G	4	48541973	0.00612341	0.00106357	8.54044e-09	405979	0.991636	0.561874	baseline
	Physical (summary score)	rs35318869	C	T	4	57725824	0.00915925	0.0011937	1.68035e-14	405979	0.991726	0.733585	baseline
	Physical (summary score)	rs781658	G	A	4	57779567	-0.0137502	0.00135378	3.08816e-24	405979	0.998772	0.815016	baseline
	Physical (summary score)	rs28544519	A	T	4	57792067	-0.010223	0.00181464	1.76437e-08	405979	0.848441	0.888878	baseline
	Physical (summary score)	rs7697556	T	C	4	73515313	0.00832797	0.00105262	2.5398e-15	405979	0.999924	0.474143	baseline
	Physical (summary score)	rs237251	T	C	4	77645591	-0.00671822	0.00108313	5.55431e-10	405979	0.99656	0.382132	baseline
	Physical (summary score)	rs2099930	G	A	4	82051468	-0.00713408	0.00114428	4.53054e-10	405979	0.935037	0.656554	baseline
	Physical (summary score)	rs1662842	A	G	4	82155362	-0.0148529	0.00114256	1.22885e-38	405979	0.995453	0.69395	baseline
	Physical (summary score)	rs556307165	A	T	4	82319504	-0.015143	0.00257076	3.8507e-09	405979	0.710851	0.937321	baseline
	Physical (summary score)	rs17454369	G	C	4	87666334	-0.0129443	0.00228627	1.49817e-08	405979	0.999817	0.944068	baseline
	Physical (summary score)	rs138324793	T	C	4	87752202	0.0323887	0.00422753	1.8395e-14	405979	0.978198	0.983952	baseline
	Physical (summary score)	rs1841738	A	G	4	88557753	0.00735563	0.0010598	3.90571e-12	405979	0.985606	0.479625	baseline
	Physical (summary score)	rs3903347	A	G	4	88751008	-0.00747176	0.00117662	2.15075e-10	405979	0.997265	0.723767	baseline
	Physical (summary score)	rs16996144	A	G	4	89897522	-0.00728956	0.00104993	3.84061e-12	405979	1.00175	0.495104	baseline
	Physical (summary score)	rs1061271	C	G	4	100545051	-0.00772441	0.0010565	2.64545e-13	405979	0.994953	0.538182	baseline
	Physical (summary score)	rs34166099	C	A	4	102778580	0.00743697	0.00115752	1.31932e-10	405979	0.996974	0.707778	baseline
	Physical (summary score)	rs35518360	A	T	4	103146890	0.0152837	0.00196351	7.03234e-15	405979	0.944748	0.917258	baseline
	Physical (summary score)	rs183685141	G	A	4	105374593	0.0273116	0.00471747	7.0609e-09	405979	0.883989	0.985768	baseline
	Physical (summary score)	rs139868653	C	T	4	105931075	0.0295054	0.00355573	1.05901e-16	405979	0.959745	0.976707	baseline
	Physical (summary score)	rs11947243	G	C	4	106013179	-0.00741347	0.00132423	2.16451e-08	405979	0.993706	0.802682	baseline
	Physical (summary score)	rs6835942	A	G	4	106030934	-0.0139371	0.00182758	2.42103e-14	405979	0.982192	0.0927832	baseline
	Physical (summary score)	rs988799	G	C	4	106126413	0.00930383	0.00130017	8.31381e-13	405979	0.997335	0.206326	baseline
	Physical (summary score)	rs143847362	A	G	4	106200635	0.0349707	0.00335148	1.72743e-25	405979	0.968128	0.973937	baseline
	Physical (summary score)	rs13103161	T	A	4	106216459	0.0145123	0.00107932	3.25687e-41	405979	0.994116	0.607906	baseline
	Physical (summary score)	rs17035553	C	T	4	106321423	-0.00792083	0.00143009	3.04705e-08	405979	1.00097	0.839353	baseline
	Physical (summary score)	rs7686073	T	C	4	106417856	0.0136209	0.00238945	1.19492e-08	405979	0.99478	0.0512221	baseline
	Physical (summary score)	rs144716480	T	C	4	106600263	0.0291437	0.00460241	2.41579e-10	405979	0.931102	0.985805	baseline
	Physical (summary score)	rs72671870	C	A	4	106659345	-0.0166493	0.00213589	6.43873e-15	405979	0.998739	0.935213	baseline
	Physical (summary score)	rs139760321	T	C	4	106787343	0.0156686	0.00262526	2.39591e-09	405979	0.961031	0.956434	baseline
	Physical (summary score)	rs6823809	T	C	4	106828795	0.0104336	0.0011497	1.13632e-19	405979	0.998773	0.702188	baseline
	Physical (summary score)	rs114723682	T	C	4	107232695	0.0141761	0.00227501	4.62818e-10	405979	0.968047	0.941485	baseline
	Physical (summary score)	rs55904247	T	C	4	109473569	-0.00629076	0.00109619	9.53762e-09	405979	0.985325	0.629852	baseline
	Physical (summary score)	rs138056327	C	T	4	119006102	0.0139249	0.00215025	9.42106e-11	405979	0.999225	0.936176	baseline
	Physical (summary score)	rs4833565	T	C	4	119117260	-0.00598867	0.00109816	4.94299e-08	405979	1.00187	0.353515	baseline
	Physical (summary score)	rs114314373	G	A	4	119639128	0.0150368	0.00236677	2.10727e-10	405979	0.995715	0.947788	baseline
	Physical (summary score)	rs7695544	G	A	4	120741242	0.00683416	0.00112523	1.25109e-09	405979	0.996241	0.676602	baseline
	Physical (summary score)	rs3828485	G	A	4	122722368	-0.00903604	0.00112828	1.15931e-15	405979	0.998275	0.680843	baseline
	Physical (summary score)	rs34040769	C	G	4	124912632	0.00831414	0.00119876	4.0439e-12	405979	0.995284	0.738725	baseline
	Physical (summary score)	rs35654250	C	T	4	140896461	-0.00694667	0.00112492	6.60465e-10	405979	0.99086	0.672803	baseline
	Physical (summary score)	rs7657917	C	G	4	143468231	-0.00917114	0.00166064	3.33895e-08	405979	1.00072	0.887155	baseline
	Physical (summary score)	rs78515166	G	A	4	143895587	-0.0141551	0.00253334	2.30324e-08	405979	0.975789	0.953759	baseline
	Physical (summary score)	rs540703920	T	G	4	143913875	0.0228673	0.00400262	1.10953e-08	405979	0.956794	0.981656	baseline
	Physical (summary score)	rs2048408	C	T	4	144317039	0.00836766	0.00109025	1.65463e-14	405979	0.993	0.627095	baseline
	Physical (summary score)	rs28925904	C	T	4	144359490	0.0246203	0.00335984	2.33884e-13	405979	0.99986	0.974919	baseline
	Physical (summary score)	rs28924077	C	T	4	144390602	-0.0100042	0.00161955	6.52649e-10	405979	1.00261	0.880867	baseline
	Physical (summary score)	rs35601522	C	T	4	144438595	0.00782167	0.0014323	4.73718e-08	405979	0.982978	0.836299	baseline
	Physical (summary score)	rs17017911	G	A	4	144480634	-0.0115093	0.00131269	1.82348e-18	405979	0.992947	0.797827	baseline
	Physical (summary score)	rs372519407	T	C	4	145049387	0.0112933	0.00189178	2.3775e-09	405979	0.966261	0.912534	baseline
	Physical (summary score)	rs2352767	C	A	4	145264890	0.0144485	0.00224281	1.17793e-10	405979	0.985833	0.940799	baseline
	Physical (summary score)	rs1505772	A	G	4	145278755	0.0233524	0.00159349	1.25487e-48	405979	1.00141	0.876086	baseline
	Physical (summary score)	rs72731541	C	A	4	145310689	-0.0148062	0.00220987	2.08401e-11	405979	0.910106	0.933479	baseline
	Physical (summary score)	rs3932261	C	A	4	145428372	-0.0269982	0.00436178	6.0274e-10	405979	0.884652	0.0166768	baseline
	Physical (summary score)	rs557397744	A	G	4	145447204	-0.0168229	0.0030365	3.02106e-08	405979	0.864311	0.964077	baseline
	Physical (summary score)	rs79634326	T	C	4	145461119	-0.0144555	0.00179904	9.34975e-16	405979	0.997861	0.90562	baseline
	Physical (summary score)	rs7663578	G	A	4	145468791	-0.0148452	0.00105328	4.12382e-45	405979	1.00021	0.465467	baseline
	Physical (summary score)	rs190135380	T	A	4	145491149	0.0338626	0.00436376	8.49572e-15	405979	0.900194	0.983631	baseline
	Physical (summary score)	rs977720	G	A	4	145534855	0.0274253	0.00441025	5.01788e-10	405979	0.987033	0.985399	baseline
	Physical (summary score)	rs72733520	A	G	4	145547185	-0.015318	0.00114091	4.24913e-41	405979	0.985499	0.686681	baseline
	Physical (summary score)	rs140425465	G	A	4	145553092	0.0289124	0.00442156	6.19441e-11	405979	0.891819	0.983909	baseline
	Physical (summary score)	rs7680661	G	A	4	145565116	-0.0322701	0.00140178	2.88403e-117	405979	0.998304	0.169382	baseline
	Physical (summary score)	rs114633728	T	C	4	145580172	-0.0230688	0.00264171	2.49058e-18	405979	0.964384	0.957156	baseline
	Physical (summary score)	rs71614518	A	C	4	145596885	-0.0168217	0.003036	3.01155e-08	405979	0.988735	0.968731	baseline
	Physical (summary score)	rs13127923	C	T	4	145672568	0.023892	0.00368383	8.8369e-11	405979	1.00008	0.979216	baseline
	Physical (summary score)	rs7684268	T	A	4	145713692	-0.014629	0.00243805	1.96961e-09	405979	0.966046	0.949371	baseline
	Physical (summary score)	rs62343067	G	A	4	145730127	-0.0101846	0.00157526	1.01049e-10	405979	0.964417	0.866927	baseline
	Physical (summary score)	rs114364021	G	T	4	145751774	0.0336765	0.0045475	1.30647e-13	405979	0.920179	0.985282	baseline
	Physical (summary score)	rs789350	G	A	4	145868325	0.0181646	0.0010615	1.20476e-65	405979	0.998118	0.567088	baseline
	Physical (summary score)	rs559931366	T	C	4	145975790	0.00978298	0.00130144	5.60273e-14	405979	0.733805	0.667148	baseline
	Physical (summary score)	rs183203906	G	A	4	145975805	-0.0142359	0.00233725	1.12297e-09	405979	0.984084	0.945713	baseline
	Physical (summary score)	rs111862976	A	G	4	145977446	0.0369967	0.00310035	7.95976e-33	405979	0.981914	0.969855	baseline
	Physical (summary score)	rs116662954	G	A	4	145982625	0.0238767	0.0032302	1.44944e-13	405979	1.00055	0.972811	baseline
	Physical (summary score)	rs115057747	C	T	4	146015028	0.0296329	0.00281273	5.94292e-26	405979	0.973739	0.962785	baseline
	Physical (summary score)	rs6537330	G	T	4	146050803	0.0190662	0.00230728	1.41482e-16	405979	0.965666	0.0569349	baseline
	Physical (summary score)	rs36227682	T	A	4	146053033	-0.0220235	0.00297387	1.30497e-13	405979	0.921771	0.964913	baseline
	Physical (summary score)	rs112601872	T	G	4	146123051	-0.0127529	0.00112295	6.87227e-30	405979	0.996422	0.673926	baseline
	Physical (summary score)	rs4835000	G	A	4	146174478	0.0262704	0.00241214	1.2735e-27	405979	0.962245	0.948004	baseline
	Physical (summary score)	rs13122262	A	G	4	146194334	0.0131498	0.00199491	4.35011e-11	405979	0.970341	0.922514	baseline
	Physical (summary score)	rs2135963	C	G	4	146844104	-0.00586016	0.00107224	4.62072e-08	405979	0.999562	0.598801	baseline
	Physical (summary score)	rs4696256	G	A	4	152291432	0.00711009	0.00105897	1.89191e-11	405979	0.98789	0.472616	baseline
	Physical (summary score)	rs6825241	C	A	4	152543783	0.00807519	0.00105385	1.82264e-14	405979	0.999994	0.53621	baseline
	Physical (summary score)	rs573303752	G	A	4	157651111	0.010174	0.00182972	2.69129e-08	405979	0.993703	0.908691	baseline
	Physical (summary score)	rs659484	A	G	4	160024213	-0.00655237	0.00108714	1.66844e-09	405979	1.00214	0.630316	baseline
	Physical (summary score)	rs74602566	G	T	4	166345939	-0.00636819	0.00115808	3.82155e-08	405979	0.980974	0.700521	baseline
	Physical (summary score)	rs10015974	A	G	4	184196254	-0.0103779	0.00123041	3.3266e-17	405979	0.996004	0.241249	baseline
	Physical (summary score)	rs13185041	T	G	5	196770	0.00632033	0.00110054	9.30422e-09	405979	0.927685	0.437846	baseline
	Physical (summary score)	rs1574220	T	C	5	314518	-0.0119935	0.00194376	6.81726e-10	405979	0.979009	0.918606	baseline
	Physical (summary score)	rs6880820	T	C	5	528609	0.00689081	0.00124027	2.76185e-08	405979	1.00328	0.765615	baseline
	Physical (summary score)	rs274680	T	G	5	6749085	0.00704137	0.00111707	2.91078e-10	405979	1.00176	0.330352	baseline
	Physical (summary score)	rs55738139	C	T	5	32705586	-0.0102684	0.00121214	2.42661e-17	405979	0.990888	0.745059	baseline
	Physical (summary score)	rs9716700	C	A	5	32711633	0.0128966	0.00140539	4.45041e-20	405979	0.905407	0.8087	baseline
	Physical (summary score)	rs3811958	A	G	5	32772043	-0.0107535	0.00120308	3.95185e-19	405979	0.998068	0.741808	baseline
	Physical (summary score)	rs112339535	T	G	5	32807390	0.0226325	0.00319527	1.40929e-12	405979	0.992198	0.971901	baseline
	Physical (summary score)	rs114794137	C	T	5	32830702	-0.0199521	0.00329241	1.36104e-09	405979	0.999833	0.973798	baseline
	Physical (summary score)	rs10059884	C	A	5	32832474	0.0128157	0.00107265	6.67421e-33	405979	0.998616	0.403384	baseline
	Physical (summary score)	rs62368123	A	G	5	32853173	0.0142907	0.0016375	2.61156e-18	405979	0.973215	0.879525	baseline
	Physical (summary score)	rs17447163	G	A	5	32865944	-0.0183573	0.00326322	1.84948e-08	405979	0.978174	0.972704	baseline
	Physical (summary score)	rs10155577	A	T	5	32892129	0.00621719	0.00109184	1.23928e-08	405979	0.996918	0.631356	baseline
	Physical (summary score)	rs1533015	A	C	5	32995603	-0.00877161	0.00106324	1.58599e-16	405979	0.997027	0.43161	baseline
	Physical (summary score)	rs146077791	G	A	5	33234675	0.0261334	0.0039039	2.1692e-11	405979	0.979089	0.981105	baseline
	Physical (summary score)	rs7736988	G	A	5	33340777	-0.0100633	0.0012493	7.93963e-16	405979	0.997644	0.230977	baseline
	Physical (summary score)	rs180972399	T	G	5	33342207	0.0284764	0.00514221	3.0633e-08	405979	0.969056	0.989083	baseline
	Physical (summary score)	rs12656216	G	A	5	36160668	-0.00797144	0.00129175	6.78375e-10	405979	0.989918	0.21265	baseline
	Physical (summary score)	rs292168	A	G	5	36807189	0.00823215	0.00106228	9.22359e-15	405979	0.992575	0.554002	baseline
	Physical (summary score)	rs300053	T	G	5	37075545	0.00802309	0.00106398	4.67735e-14	405979	0.994782	0.564904	baseline
	Physical (summary score)	rs4869433	C	T	5	37441485	-0.00668036	0.00105986	2.91823e-10	405979	0.995653	0.44905	baseline
	Physical (summary score)	rs2366671	G	A	5	37747754	-0.00926895	0.00162598	1.19443e-08	405979	0.993994	0.11971	baseline
	Physical (summary score)	rs1818782	A	C	5	39424628	-0.00994373	0.00111473	4.65157e-19	405979	0.987516	0.343597	baseline
	Physical (summary score)	rs72758327	C	G	5	41473421	-0.0121658	0.00190371	1.65257e-10	405979	0.998597	0.916619	baseline
	Physical (summary score)	rs316720	C	T	5	41629963	0.00660319	0.00106773	6.23663e-10	405979	0.979907	0.451755	baseline
	Physical (summary score)	rs62361676	C	A	5	41905430	-0.0124913	0.00176512	1.47639e-12	405979	0.998878	0.90133	baseline
	Physical (summary score)	rs62370525	G	A	5	42173965	-0.0141046	0.00176847	1.5167e-15	405979	0.971318	0.898632	baseline
	Physical (summary score)	rs17574650	A	C	5	42436916	-0.0151472	0.00174863	4.62168e-18	405979	0.996062	0.898916	baseline
	Physical (summary score)	rs13188386	G	A	5	42473555	0.00718162	0.00118297	1.27236e-09	405979	1.00275	0.730086	baseline
	Physical (summary score)	rs55681913	T	C	5	42687629	-0.0180389	0.00171887	9.14534e-26	405979	0.976694	0.892541	baseline
	Physical (summary score)	rs13167366	C	T	5	42825837	-0.00825723	0.00106915	1.13501e-14	405979	0.995745	0.41633	baseline
	Physical (summary score)	rs149783633	G	A	5	42867599	-0.00680278	0.00106808	1.90086e-10	405979	0.97072	0.514256	baseline
	Physical (summary score)	rs62369897	A	T	5	45068296	-0.00733551	0.00132018	2.75353e-08	405979	0.997274	0.801389	baseline
	Physical (summary score)	rs79608213	G	T	5	51577071	0.0130893	0.00221066	3.20015e-09	405979	0.996213	0.939501	baseline
	Physical (summary score)	rs26681	C	T	5	52286010	0.00743654	0.00110699	1.84459e-11	405979	0.999404	0.3444	baseline
	Physical (summary score)	rs6450136	C	A	5	52765331	0.00886388	0.00114239	8.55461e-15	405979	0.993674	0.308399	baseline
	Physical (summary score)	rs62370472	T	C	5	52767109	0.00778838	0.00129484	1.79966e-09	405979	0.993425	0.78972	baseline
	Physical (summary score)	rs200523651	A	T	5	52820013	-0.01656	0.00239002	4.24424e-12	405979	0.905332	0.0566854	baseline
	Physical (summary score)	rs465247	C	G	5	54494424	0.00725749	0.00115752	3.61427e-10	405979	0.994967	0.293719	baseline
	Physical (summary score)	rs78900452	A	G	5	54701579	-0.0179892	0.00328155	4.20727e-08	405979	0.948624	0.972155	baseline
	Physical (summary score)	rs34802366	G	A	5	54781226	0.00856487	0.00117358	2.91877e-13	405979	0.99913	0.721383	baseline
	Physical (summary score)	rs28744551	C	G	5	54844572	-0.0105181	0.00181725	7.1259e-09	405979	0.994478	0.90719	baseline
	Physical (summary score)	rs6896603	C	T	5	54978567	0.0109856	0.00111586	7.2061e-23	405979	0.996561	0.335218	baseline
	Physical (summary score)	rs142799722	G	A	5	55047316	-0.0189821	0.00293567	1.00621e-10	405979	0.99358	0.966592	baseline
	Physical (summary score)	rs1292152	C	A	5	55983585	0.00925718	0.00148243	4.24864e-10	405979	0.999868	0.85224	baseline
	Physical (summary score)	rs115779834	A	T	5	56145182	-0.0108511	0.0011067	1.07226e-22	405979	0.996729	0.34683	baseline
	Physical (summary score)	rs13175380	A	G	5	58247180	-0.0174064	0.00278756	4.25657e-10	405979	0.989979	0.962659	baseline
	Physical (summary score)	rs7730750	T	C	5	58461088	0.00759764	0.00113385	2.07348e-11	405979	1.00049	0.313123	baseline
	Physical (summary score)	rs71626142	T	C	5	58503685	-0.0112837	0.00186601	1.47615e-09	405979	0.959738	0.908928	baseline
	Physical (summary score)	rs4700662	C	T	5	64392906	-0.00710996	0.00112039	2.2106e-10	405979	0.987098	0.336277	baseline
	Physical (summary score)	rs1490819	C	T	5	67099798	-0.00813862	0.00143464	1.40378e-08	405979	0.988475	0.837735	baseline
	Physical (summary score)	rs113161229	A	T	5	67159671	0.00987463	0.00160628	7.87046e-10	405979	0.965696	0.872836	baseline
	Physical (summary score)	rs421179	C	T	5	67348684	-0.0126716	0.00179126	1.50418e-12	405979	0.981105	0.902685	baseline
	Physical (summary score)	rs3730087	C	T	5	67587994	0.0070799	0.00105952	2.35396e-11	405979	0.991469	0.461691	baseline
	Physical (summary score)	rs4976032	A	G	5	67632703	-0.00669502	0.0011755	1.23027e-08	405979	0.985366	0.716571	baseline
	Physical (summary score)	rs13175147	A	C	5	71716874	-0.012941	0.00209443	6.45981e-10	405979	0.981983	0.931049	baseline
	Physical (summary score)	rs78127188	C	G	5	72026793	-0.0141834	0.00236045	1.86935e-09	405979	0.956374	0.945081	baseline
	Physical (summary score)	rs55869620	C	T	5	72381679	-0.0136203	0.0023179	4.19962e-09	405979	0.961534	0.943245	baseline
	Physical (summary score)	rs7731818	G	A	5	77155277	-0.00708484	0.0010582	2.15377e-11	405979	0.995738	0.455251	baseline
	Physical (summary score)	rs72776438	G	T	5	77438797	0.0120816	0.00123495	1.33076e-22	405979	1.00438	0.76347	baseline
	Physical (summary score)	rs72760979	C	T	5	77815123	0.00754689	0.00133769	1.68341e-08	405979	0.969668	0.801043	baseline
	Physical (summary score)	rs75735434	A	C	5	78311650	-0.0131239	0.00232734	1.71037e-08	405979	0.996021	0.945754	baseline
	Physical (summary score)	rs7712162	C	T	5	78945171	-0.00758188	0.00138943	4.8473e-08	405979	0.997029	0.826047	baseline
	Physical (summary score)	rs11743441	G	T	5	88065637	-0.00585989	0.00107003	4.3417e-08	405979	0.990174	0.422505	baseline
	Physical (summary score)	rs10040039	A	G	5	88354597	0.0138318	0.00107996	1.48559e-37	405979	1.0006	0.613611	baseline
	Physical (summary score)	rs12187066	A	G	5	88800355	0.00739885	0.00120955	9.53498e-10	405979	0.867312	0.678764	baseline
	Physical (summary score)	rs4869272	C	T	5	95539448	0.00725082	0.00113549	1.70718e-10	405979	1.00095	0.310985	baseline
	Physical (summary score)	rs10479169	G	A	5	101561522	0.0118451	0.00184111	1.24578e-10	405979	0.996857	0.910083	baseline
	Physical (summary score)	rs74566838	G	A	5	102034612	0.0153173	0.00235309	7.54223e-11	405979	0.998058	0.947138	baseline
	Physical (summary score)	rs149802978	C	G	5	102346866	0.0157767	0.00234659	1.77746e-11	405979	0.993039	0.946542	baseline
	Physical (summary score)	rs76160968	A	G	5	102682145	0.0151433	0.00238874	2.30606e-10	405979	0.976943	0.947607	baseline
	Physical (summary score)	rs11738624	C	T	5	102705989	0.00860726	0.00140406	8.77465e-10	405979	0.848402	0.790959	baseline
	Physical (summary score)	rs286809	G	A	5	107458637	-0.00843054	0.0014033	1.88222e-09	405979	0.99303	0.82955	baseline
	Physical (summary score)	rs7707800	G	A	5	107759572	0.00914921	0.00147136	5.02921e-10	405979	0.999603	0.150413	baseline
	Physical (summary score)	rs6594328	C	T	5	107988305	-0.00605083	0.00106921	1.52118e-08	405979	0.987312	0.570176	baseline
	Physical (summary score)	rs6871143	T	G	5	108085155	-0.00716857	0.00105719	1.19536e-11	405979	0.995644	0.461136	baseline
	Physical (summary score)	rs35137434	G	A	5	108191383	0.012314	0.00191896	1.38954e-10	405979	0.988656	0.91716	baseline
	Physical (summary score)	rs75421844	T	C	5	108220554	-0.0199634	0.00191005	1.43814e-25	405979	0.993075	0.916743	baseline
	Physical (summary score)	rs269528	G	A	5	114759167	-0.00630978	0.00106942	3.6302e-09	405979	0.991817	0.422015	baseline
	Physical (summary score)	rs7734500	A	G	5	115013817	-0.0121685	0.00117597	4.28943e-25	405979	0.997951	0.722688	baseline
	Physical (summary score)	rs1404299	G	A	5	119867187	0.0081399	0.00136463	2.44748e-09	405979	1.00075	0.818718	baseline
	Physical (summary score)	rs72789810	T	C	5	122640563	0.00857257	0.00134222	1.69313e-10	405979	0.970349	0.802907	baseline
	Physical (summary score)	rs7725869	A	C	5	122683671	0.0129659	0.00105921	1.87413e-34	405979	1.00043	0.56003	baseline
	Physical (summary score)	rs139968419	A	T	5	122771239	-0.0128597	0.00205728	4.08272e-10	405979	0.816967	0.912339	baseline
	Physical (summary score)	rs12152793	C	G	5	122817100	0.00997318	0.00157931	2.70358e-10	405979	0.995742	0.872345	baseline
	Physical (summary score)	rs535421068	A	G	5	122958314	0.00941524	0.00156723	1.88335e-09	405979	0.804441	0.831722	baseline
	Physical (summary score)	rs72793726	C	A	5	122964246	0.00949582	0.0014935	2.04254e-10	405979	0.994944	0.854096	baseline
	Physical (summary score)	rs984169	A	G	5	123041144	0.00966798	0.00108008	3.51641e-19	405979	0.997166	0.389245	baseline
	Physical (summary score)	rs1234527	T	C	5	127384861	-0.00667905	0.00105489	2.42806e-10	405979	0.996281	0.521775	baseline
	Physical (summary score)	rs147288636	T	C	5	127660367	-0.00663861	0.00116329	1.15162e-08	405979	0.998588	0.712677	baseline
	Physical (summary score)	rs116302901	C	A	5	127802451	-0.0260234	0.00463745	2.00484e-08	405979	0.998831	0.986953	baseline
	Physical (summary score)	rs10520003	G	A	5	127846546	0.0117291	0.00187552	4.00553e-10	405979	0.994741	0.913472	baseline
	Physical (summary score)	rs188023348	T	A	5	127942076	-0.0088569	0.0014365	7.02134e-10	405979	0.955189	0.8312	baseline
	Physical (summary score)	rs10463845	G	A	5	128042790	-0.0058763	0.0010686	3.81812e-08	405979	0.993705	0.420899	baseline
	Physical (summary score)	rs32818	C	T	5	129048046	0.0188926	0.00197672	1.20587e-21	405979	0.997338	0.0768808	baseline
	Physical (summary score)	rs33905	T	G	5	129220781	-0.00662652	0.00112977	4.48126e-09	405979	0.995974	0.319762	baseline
	Physical (summary score)	rs35447532	G	A	5	129630225	-0.00696135	0.00117635	3.26385e-09	405979	0.936682	0.691392	baseline
	Physical (summary score)	rs7720658	T	C	5	129640356	0.0086793	0.0013779	2.99668e-10	405979	0.996241	0.822115	baseline
	Physical (summary score)	rs2215257	T	C	5	129925322	0.00781769	0.00108603	6.09116e-13	405979	0.998069	0.622003	baseline
	Physical (summary score)	rs139757274	A	G	5	130123380	-0.00913156	0.00135012	1.3471e-11	405979	0.993557	0.811927	baseline
	Physical (summary score)	rs12522693	G	A	5	130195731	0.011506	0.00149076	1.17951e-14	405979	0.996519	0.853703	baseline
	Physical (summary score)	rs4705885	G	A	5	130423559	-0.00844298	0.00109782	1.46319e-14	405979	0.980322	0.625725	baseline
	Physical (summary score)	rs80311787	C	T	5	130618866	0.0119346	0.00143802	1.04713e-16	405979	0.994585	0.839875	baseline
	Physical (summary score)	rs4706026	G	A	5	130917261	0.0124855	0.00139786	4.18794e-19	405979	0.993188	0.827888	baseline
	Physical (summary score)	rs4706034	G	A	5	131063353	-0.00940826	0.00131338	7.86865e-13	405979	0.99018	0.79673	baseline
	Physical (summary score)	rs72793255	G	A	5	131282553	0.011777	0.00149468	3.29382e-15	405979	0.992589	0.853969	baseline
	Physical (summary score)	rs17132288	C	T	5	131336105	-0.0101511	0.00107174	2.75677e-21	405979	0.984955	0.573564	baseline
	Physical (summary score)	rs10479000	T	C	5	131607402	-0.0143347	0.00105635	6.02421e-42	405979	0.997857	0.538319	baseline
	Physical (summary score)	rs13357124	G	A	5	131612287	-0.0154419	0.00263423	4.57236e-09	405979	0.996223	0.958256	baseline
	Physical (summary score)	rs77335401	T	C	5	131759825	0.0139731	0.00162239	7.14167e-18	405979	0.992081	0.879609	baseline
	Physical (summary score)	rs11242118	G	A	5	131856527	-0.00862809	0.00136038	2.26199e-10	405979	0.965666	0.808544	baseline
	Physical (summary score)	rs11954099	C	A	5	131955528	-0.0102477	0.00167626	9.75057e-10	405979	0.61281	0.798925	baseline
	Physical (summary score)	rs72801501	C	A	5	132538541	-0.00836936	0.0015301	4.50485e-08	405979	0.992247	0.861855	baseline
	Physical (summary score)	rs329305	C	T	5	133898412	0.00632075	0.00105449	2.04588e-09	405979	0.99949	0.534086	baseline
	Physical (summary score)	rs6873536	T	C	5	133934227	0.0114102	0.00164658	4.22085e-12	405979	0.995294	0.884045	baseline
	Physical (summary score)	rs11950533	C	A	5	134199105	0.0117299	0.00175707	2.4581e-11	405979	0.980612	0.898269	baseline
	Physical (summary score)	rs31198	T	C	5	134372685	0.0126707	0.00121397	1.6734e-25	405979	1.0002	0.749714	baseline
	Physical (summary score)	rs888680	G	A	5	134410994	0.00840186	0.00108222	8.25658e-15	405979	0.967603	0.422652	baseline
	Physical (summary score)	rs17659254	C	G	5	134451317	0.00619978	0.00112069	3.16432e-08	405979	0.99441	0.668662	baseline
	Physical (summary score)	rs9327705	G	A	5	134510303	-0.00717797	0.00126995	1.58442e-08	405979	0.9971	0.779291	baseline
	Physical (summary score)	rs356447	A	G	5	139033279	-0.0193277	0.00236407	2.94442e-16	405979	0.996337	0.94758	baseline
	Physical (summary score)	rs356480	G	A	5	139106981	0.00766614	0.00129622	3.33411e-09	405979	0.991563	0.210294	baseline
	Physical (summary score)	rs4912945	A	T	5	143144557	-0.00596442	0.00107053	2.52621e-08	405979	0.988944	0.577431	baseline
	Physical (summary score)	rs1800888	C	T	5	148206885	0.0244265	0.00434149	1.84115e-08	405979	1.00173	0.985133	baseline
	Physical (summary score)	rs10069931	C	T	5	156797005	0.00662682	0.00112217	3.51901e-09	405979	0.997901	0.673047	baseline
	Physical (summary score)	rs12153596	C	T	5	158410178	0.00867457	0.00108193	1.07771e-15	405979	0.995993	0.612735	baseline
	Physical (summary score)	rs17717876	C	T	5	158473367	0.014343	0.00258177	2.76841e-08	405979	0.997806	0.956533	baseline
	Physical (summary score)	rs35668185	T	C	5	168256455	0.01496	0.00129721	9.05107e-31	405979	1.00161	0.793164	baseline
	Physical (summary score)	rs6555832	T	A	5	168283149	-0.00874328	0.00144982	1.63362e-09	405979	0.961355	0.836354	baseline
	Physical (summary score)	rs11955832	T	A	5	170790184	0.00974274	0.00136933	1.11918e-12	405979	0.99696	0.819459	baseline
	Physical (summary score)	rs6887323	G	A	5	170848124	0.00850298	0.00106931	1.83823e-15	405979	0.97307	0.462738	baseline
	Physical (summary score)	rs111365325	C	T	5	170865229	0.014471	0.00125129	6.20869e-31	405979	0.995011	0.769224	baseline
	Physical (summary score)	rs142469471	G	A	5	170878247	-0.0145683	0.00253874	9.55807e-09	405979	0.888893	0.949141	baseline
	Physical (summary score)	rs148320779	T	C	5	170938637	0.0208922	0.00356453	4.59685e-09	405979	0.934731	0.976146	baseline
	Physical (summary score)	rs6892884	T	C	5	171015623	-0.00986985	0.00113542	3.53916e-18	405979	1.00199	0.310521	baseline
	Physical (summary score)	rs11949845	C	T	5	171163473	0.0102663	0.00112578	7.5631e-20	405979	0.99762	0.676914	baseline
	Physical (summary score)	rs13163366	C	G	5	171176264	-0.00922905	0.00149022	5.89929e-10	405979	0.986397	0.851799	baseline
	Physical (summary score)	rs33852	A	G	5	171189571	-0.0129302	0.00112551	1.51147e-30	405979	1.00021	0.678179	baseline
	Physical (summary score)	rs4868125	C	G	5	171281875	-0.0132246	0.00108479	3.47536e-34	405979	0.965246	0.419459	baseline
	Physical (summary score)	rs4868133	G	A	5	171401779	0.00879825	0.00110108	1.34338e-15	405979	1.00117	0.64877	baseline
	Physical (summary score)	rs72835288	T	G	5	171424137	-0.0169635	0.00247237	6.8281e-12	405979	0.983019	0.951556	baseline
	Physical (summary score)	rs6874142	T	G	5	172753555	-0.0147538	0.00174776	3.13112e-17	405979	0.895235	0.885807	baseline
	Physical (summary score)	rs6881592	A	G	5	172758796	0.00654078	0.00110413	3.14362e-09	405979	0.978186	0.634543	baseline
	Physical (summary score)	rs28677146	A	C	5	172773286	0.00718588	0.00123754	6.37661e-09	405979	0.997287	0.762567	baseline
	Physical (summary score)	rs11954548	C	T	5	172779475	-0.0105271	0.00120144	1.91734e-18	405979	0.984117	0.735158	baseline
	Physical (summary score)	rs62377293	C	T	5	172782386	0.00681333	0.00107534	2.35831e-10	405979	0.999011	0.602795	baseline
	Physical (summary score)	rs72820019	A	G	5	172795441	0.00677539	0.0012274	3.38805e-08	405979	0.964829	0.74444	baseline
	Physical (summary score)	rs2034233	C	T	5	172846036	-0.00661523	0.00105387	3.44937e-10	405979	0.999075	0.52717	baseline
	Physical (summary score)	rs13183901	T	C	5	172990492	0.00842177	0.00110576	2.61096e-14	405979	0.998981	0.6536	baseline
	Physical (summary score)	rs78862838	G	A	5	173063623	0.0188345	0.00344385	4.52522e-08	405979	0.999487	0.976102	baseline
	Physical (summary score)	rs6889763	G	A	5	175770121	0.00743478	0.00123535	1.76206e-09	405979	0.99835	0.238384	baseline
	Physical (summary score)	rs478253	C	T	5	176305678	0.00677459	0.00113358	2.28297e-09	405979	0.893548	0.595579	baseline
	Physical (summary score)	rs56287626	T	C	5	176394674	-0.0110648	0.00182347	1.29515e-09	405979	0.981405	0.90645	baseline
	Physical (summary score)	rs244711	C	T	5	176509193	-0.0198881	0.00121578	3.79053e-60	405979	0.868468	0.314285	baseline
	Physical (summary score)	rs76261093	G	A	5	176527177	-0.0232862	0.00319288	3.02761e-13	405979	0.989882	0.9718	baseline
	Physical (summary score)	rs141774838	C	T	5	176528292	-0.0181423	0.0033267	4.93742e-08	405979	0.905586	0.971596	baseline
	Physical (summary score)	rs13153816	G	A	5	176572770	0.0110729	0.00183534	1.60787e-09	405979	0.881535	0.896077	baseline
	Physical (summary score)	rs371761764	C	T	5	176684218	-0.0102003	0.00159057	1.42718e-10	405979	0.649412	0.214209	baseline
	Physical (summary score)	rs78247455	G	A	5	176722005	0.0300598	0.00329259	6.88018e-20	405979	1.00045	0.973816	baseline
	Physical (summary score)	rs75224805	G	A	5	176723576	-0.0179102	0.00270891	3.80189e-11	405979	0.962775	0.95915	baseline
	Physical (summary score)	rs28419182	G	A	5	176728400	0.0127631	0.00126521	6.26325e-24	405979	1.00152	0.22202	baseline
	Physical (summary score)	rs111251222	A	G	5	176735612	-0.0182421	0.00120524	9.42106e-52	405979	0.988216	0.739162	baseline
	Physical (summary score)	rs12659266	C	T	5	176807197	0.00741728	0.00123822	2.09498e-09	405979	0.993275	0.761485	baseline
	Physical (summary score)	rs17876032	G	A	5	176830627	0.00978257	0.00112693	3.93188e-18	405979	0.961015	0.347812	baseline
	Physical (summary score)	rs7447435	G	A	5	177182594	-0.00754018	0.0011816	1.7557e-10	405979	0.82423	0.597635	baseline
	Physical (summary score)	rs7380422	T	C	5	177536243	0.00639976	0.00110215	6.37412e-09	405979	0.999252	0.351527	baseline
	Physical (summary score)	rs72817294	A	G	5	177642085	-0.00757113	0.00118607	1.73209e-10	405979	0.993821	0.728417	baseline
	Physical (summary score)	rs3822593	T	G	5	178551299	0.00748289	0.00107131	2.85299e-12	405979	0.991408	0.416828	baseline
	Physical (summary score)	rs11748619	C	G	5	179727399	-0.0111632	0.00107886	4.30725e-25	405979	0.997062	0.39209	baseline
	Physical (summary score)	rs12054946	T	C	5	180231427	-0.0099472	0.00170255	5.14174e-09	405979	1.0008	0.893282	baseline
	Physical (summary score)	rs62390636	C	T	6	1630286	-0.00919992	0.00158735	6.80111e-09	405979	0.960859	0.868037	baseline
	Physical (summary score)	rs876122	A	G	6	6886297	-0.0107403	0.00161698	3.09101e-11	405979	0.999533	0.120675	baseline
	Physical (summary score)	rs9379084	G	A	6	7231843	0.0190654	0.00170064	3.6116e-29	405979	0.939944	0.884666	baseline
	Physical (summary score)	rs11243201	G	A	6	7700018	-0.0167036	0.00258684	1.06704e-10	405979	0.912984	0.95232	baseline
	Physical (summary score)	rs11243202	T	C	6	7719065	-0.0150534	0.00105906	7.51623e-46	405979	0.989843	0.512787	baseline
	Physical (summary score)	rs6900447	T	C	6	7734059	0.011707	0.00150048	6.08555e-15	405979	0.990814	0.854508	baseline
	Physical (summary score)	rs72827063	G	A	6	7746261	0.0133577	0.00222783	2.02409e-09	405979	0.995868	0.940348	baseline
	Physical (summary score)	rs11756544	T	C	6	15397441	0.00886875	0.00119319	1.06341e-13	405979	0.994971	0.733	baseline
	Physical (summary score)	rs4716275	C	A	6	18500921	-0.00841082	0.00124025	1.18905e-11	405979	0.997567	0.763196	baseline
	Physical (summary score)	rs9358190	C	T	6	19152872	-0.00612856	0.00105778	6.88066e-09	405979	0.992951	0.484375	baseline
	Physical (summary score)	rs6922714	G	A	6	19831560	-0.00937982	0.00114248	2.21106e-16	405979	0.996105	0.691567	baseline
	Physical (summary score)	rs41271299	C	T	6	19839415	-0.0437466	0.00237837	1.48047e-75	405979	0.999643	0.948277	baseline
	Physical (summary score)	rs2294214	A	C	6	22056923	0.0109948	0.00113419	3.19669e-22	405979	0.999949	0.68534	baseline
	Physical (summary score)	rs17731839	G	C	6	22092655	-0.00767604	0.00132327	6.59888e-09	405979	0.948507	0.788215	baseline
	Physical (summary score)	rs6922886	G	C	6	22541789	0.00795556	0.00106169	6.71429e-14	405979	0.997749	0.441119	baseline
	Physical (summary score)	rs2328723	A	G	6	22623239	-0.00756815	0.00119903	2.75645e-10	405979	0.981252	0.268971	baseline
	Physical (summary score)	rs62392334	A	G	6	25506415	0.00925407	0.0012121	2.26308e-14	405979	0.998381	0.746971	baseline
	Physical (summary score)	rs12526480	T	G	6	25533534	-0.00627086	0.00111082	1.64957e-08	405979	1.00106	0.659727	baseline
	Physical (summary score)	rs4712972	A	G	6	25772047	-0.00895775	0.001472	1.16193e-09	405979	0.999465	0.150764	baseline
	Physical (summary score)	rs77735344	A	T	6	25785874	0.0117664	0.00204323	8.47481e-09	405979	0.9546	0.924737	baseline
	Physical (summary score)	rs2328896	T	G	6	25848419	0.0155692	0.00251461	5.96033e-10	405979	1.00001	0.954042	baseline
	Physical (summary score)	rs1747550	A	G	6	25851533	0.00930678	0.0010586	1.47401e-18	405979	0.999129	0.451929	baseline
	Physical (summary score)	rs80215559	T	C	6	25918225	-0.0119936	0.00197631	1.28935e-09	405979	1.00381	0.923139	baseline
	Physical (summary score)	rs13220395	G	A	6	26055368	0.00920739	0.00161887	1.28869e-08	405979	1.00313	0.880167	baseline
	Physical (summary score)	rs2230653	G	A	6	26056604	0.0191992	0.00351905	4.87551e-08	405979	1.00137	0.977116	baseline
	Physical (summary score)	rs198852	A	G	6	26104448	-0.0112439	0.00109005	6.02837e-25	405979	1.00069	0.62972	baseline
	Physical (summary score)	rs140058581	A	G	6	26169270	0.0172338	0.0028744	2.02708e-09	405979	1.00091	0.965258	baseline
	Physical (summary score)	rs7766641	G	A	6	26184102	0.0196768	0.00120932	1.58562e-59	405979	0.994156	0.743436	baseline
	Physical (summary score)	rs9467714	G	A	6	26340785	0.00871058	0.00153123	1.28077e-08	405979	0.999473	0.862843	baseline
	Physical (summary score)	rs9461246	G	A	6	26381660	0.0137999	0.00162469	1.99848e-17	405979	1.00524	0.881398	baseline
	Physical (summary score)	rs13194984	G	T	6	26500563	-0.0103043	0.00149695	5.84117e-12	405979	1.00218	0.855586	baseline
	Physical (summary score)	rs16891824	G	A	6	26561376	-0.00816446	0.00149367	4.60193e-08	405979	0.94608	0.84436	baseline
	Physical (summary score)	rs6901225	A	G	6	26670491	0.0126303	0.00164166	1.42988e-14	405979	0.986235	0.881652	baseline
	Physical (summary score)	rs371116791	G	T	6	26724578	-0.00707079	0.00124702	1.42656e-08	405979	0.719035	0.543831	baseline
	Physical (summary score)	rs555962624	T	A	6	26969421	-0.0280093	0.00459076	1.05254e-09	405979	0.889859	0.984988	baseline
	Physical (summary score)	rs10946899	T	A	6	27023694	0.00966714	0.00119999	7.88315e-16	405979	0.998682	0.73914	baseline
	Physical (summary score)	rs34446632	C	T	6	27209978	-0.0109631	0.00186657	4.26923e-09	405979	0.969677	0.909626	baseline
	Physical (summary score)	rs12194893	G	A	6	27279982	0.0159974	0.00207404	1.22744e-14	405979	0.993053	0.930197	baseline
	Physical (summary score)	rs2092114	T	C	6	27290082	0.00640248	0.00105734	1.40188e-09	405979	0.998814	0.54097	baseline
	Physical (summary score)	rs79577505	G	A	6	27486660	-0.025047	0.00406721	7.35411e-10	405979	0.999078	0.982931	baseline
	Physical (summary score)	rs6908155	A	T	6	27497148	0.00756424	0.00128907	4.41123e-09	405979	0.905343	0.243713	baseline
	Physical (summary score)	rs72845030	A	G	6	27532643	0.0149871	0.00200515	7.76068e-14	405979	0.998025	0.9253	baseline
	Physical (summary score)	rs13219151	G	C	6	27796248	-0.0111595	0.00189341	3.77207e-09	405979	0.947311	0.910205	baseline
	Physical (summary score)	rs200968	T	C	6	27859568	0.0104904	0.00132856	2.87872e-15	405979	0.999578	0.804675	baseline
	Physical (summary score)	rs79017541	T	G	6	27921118	-0.0231491	0.00412556	2.00997e-08	405979	0.980167	0.983094	baseline
	Physical (summary score)	rs147493146	C	T	6	28054465	-0.0107726	0.00191835	1.95921e-08	405979	0.944363	0.912464	baseline
	Physical (summary score)	rs200185462	C	T	6	28080773	0.0105458	0.0019129	3.52793e-08	405979	0.49723	0.812417	baseline
	Physical (summary score)	rs1150691	A	G	6	28168033	0.00752916	0.00110715	1.0428e-11	405979	0.997998	0.652866	baseline
	Physical (summary score)	rs72854536	C	T	6	28323128	0.0167198	0.00208729	1.14472e-15	405979	0.989591	0.930893	baseline
	Physical (summary score)	rs7741058	T	A	6	28596420	-0.00904175	0.00115357	4.57509e-15	405979	0.998541	0.296878	baseline
	Physical (summary score)	rs13209646	T	A	6	28600128	-0.00952108	0.00148969	1.64449e-10	405979	0.945366	0.84298	baseline
	Physical (summary score)	rs112330545	G	A	6	28853110	-0.0253316	0.00414503	9.88052e-10	405979	0.988571	0.9834	baseline
	Physical (summary score)	rs184093	A	G	6	28863369	0.00807712	0.00105321	1.73261e-14	405979	0.999926	0.492048	baseline
	Physical (summary score)	rs114415956	C	T	6	29027929	0.0148136	0.0023963	6.33505e-10	405979	0.977549	0.947852	baseline
	Physical (summary score)	rs116825011	G	A	6	29156334	-0.0259161	0.00415466	4.4366e-10	405979	0.981968	0.983365	baseline
	Physical (summary score)	rs3117443	G	A	6	29352631	-0.00925322	0.00106427	3.48658e-18	405979	0.999826	0.428112	baseline
	Physical (summary score)	rs116802478	C	A	6	29354455	0.0167037	0.00234415	1.03538e-12	405979	0.942218	0.943203	baseline
	Physical (summary score)	rs3095275	A	G	6	29555681	0.0117352	0.00133038	1.13475e-18	405979	0.971624	0.202215	baseline
	Physical (summary score)	rs111453592	C	T	6	29713122	-0.0245558	0.00440356	2.45607e-08	405979	0.764939	0.980945	baseline
	Physical (summary score)	rs3823379	T	C	6	29944458	0.00603187	0.00105408	1.05022e-08	405979	0.998882	0.487271	baseline
	Physical (summary score)	rs3094677	T	A	6	30102958	0.0100057	0.00175424	1.17214e-08	405979	0.975756	0.102982	baseline
	Physical (summary score)	rs757260	C	T	6	30115204	-0.00952337	0.00166693	1.1093e-08	405979	0.998219	0.88728	baseline
	Physical (summary score)	rs3130118	C	T	6	30365740	0.00888043	0.00112432	2.82293e-15	405979	1.00113	0.324177	baseline
	Physical (summary score)	rs62407169	T	C	6	30391539	0.0208211	0.00288271	5.09448e-13	405979	0.931255	0.962781	baseline
	Physical (summary score)	rs1264420	A	G	6	30575603	0.00789956	0.00112124	1.84927e-12	405979	1.00092	0.327769	baseline
	Physical (summary score)	rs56026300	T	C	6	30693900	0.024896	0.0030678	4.8473e-16	405979	0.932881	0.96735	baseline
	Physical (summary score)	rs3129988	T	C	6	30769478	0.0141117	0.00190387	1.24308e-13	405979	0.999317	0.0835831	baseline
	Physical (summary score)	rs201821250	A	G	6	30774689	0.00970406	0.00160584	1.51286e-09	405979	0.859411	0.85321	baseline
	Physical (summary score)	rs574050376	G	T	6	30784344	0.0288821	0.00526575	4.13704e-08	405979	0.995246	0.98985	baseline
	Physical (summary score)	rs3218808	C	T	6	30876017	0.0172614	0.00282746	1.02858e-09	405979	0.997506	0.963863	baseline
	Physical (summary score)	rs2517467	G	A	6	30889260	0.00645238	0.0010545	9.42172e-10	405979	0.999004	0.490608	baseline
	Physical (summary score)	rs146774270	G	C	6	30963476	0.0254526	0.00337956	5.02227e-14	405979	0.942282	0.973537	baseline
	Physical (summary score)	rs10947124	G	T	6	31001496	0.0115408	0.00112076	7.24603e-25	405979	1.0005	0.669335	baseline
	Physical (summary score)	rs2517521	A	G	6	31027336	0.0199744	0.00149531	1.06341e-40	405979	0.998943	0.145405	baseline
	Physical (summary score)	rs13209912	G	A	6	31030803	-0.0310493	0.00499893	5.2586e-10	405979	0.835376	0.986538	baseline
	Physical (summary score)	rs2523887	A	G	6	31040725	0.0107548	0.00126777	2.18927e-17	405979	1.00146	0.778484	baseline
	Physical (summary score)	rs10947140	G	A	6	31102143	0.0090321	0.00127929	1.66188e-12	405979	0.986735	0.779582	baseline
	Physical (summary score)	rs1265115	C	A	6	31117075	0.00992187	0.00114299	3.93641e-18	405979	0.997625	0.692592	baseline
	Physical (summary score)	rs568261699	G	A	6	31166859	0.0187061	0.00321414	5.88762e-09	405979	0.478931	0.94041	baseline
	Physical (summary score)	rs1130559	T	G	6	31236652	0.00807728	0.00147422	4.2773e-08	405979	0.725921	0.772501	baseline
	Physical (summary score)	rs9264969	T	C	6	31278415	0.00951667	0.00115571	1.80343e-16	405979	0.96409	0.313918	baseline
	Physical (summary score)	rs9405064	A	C	6	31292582	0.0104103	0.00133262	5.63248e-15	405979	0.683282	0.644047	baseline
	Physical (summary score)	rs9265456	G	A	6	31296575	0.0110577	0.00119871	2.84381e-20	405979	0.802495	0.407049	baseline
	Physical (summary score)	rs28752924	T	C	6	31303922	0.0108397	0.00109679	4.9306e-23	405979	0.937625	0.558112	baseline
	Physical (summary score)	rs28752924	T	G	6	31303922	0.0154944	0.00147292	7.02587e-26	405979	0.699555	0.758927	baseline
	Physical (summary score)	rs151341409	A	C	6	31322217	0.014194	0.00200093	1.30527e-12	405979	0.800333	0.90406	baseline
	Physical (summary score)	rs2523583	G	A	6	31327895	0.0168601	0.00115612	3.58179e-48	405979	1.00093	0.295103	baseline
	Physical (summary score)	rs9266329	G	A	6	31330788	0.00898068	0.00133631	1.81092e-11	405979	1.00289	0.807793	baseline
	Physical (summary score)	rs9266681	G	T	6	31348403	0.0108674	0.00110372	7.12197e-23	405979	0.976587	0.370521	baseline
	Physical (summary score)	rs189117034	A	G	6	31358268	0.0312493	0.00518061	1.61979e-09	405979	0.731192	0.985667	baseline
	Physical (summary score)	rs6938453	T	A	6	31377793	0.014437	0.00128629	3.11961e-29	405979	0.984128	0.782016	baseline
	Physical (summary score)	rs9266834	T	A	6	31383130	0.00962833	0.00171597	2.01127e-08	405979	0.964948	0.890382	baseline
	Physical (summary score)	rs368333960	T	C	6	31423465	0.0102756	0.00137009	6.38557e-14	405979	0.918326	0.798542	baseline
	Physical (summary score)	rs3094603	G	A	6	31439846	0.00778198	0.00116395	2.29615e-11	405979	0.992345	0.709242	baseline
	Physical (summary score)	rs9267224	T	G	6	31454406	0.00835038	0.00122845	1.06439e-11	405979	0.746821	0.563054	baseline
	Physical (summary score)	rs373001675	G	C	6	31455379	0.0169608	0.00224193	3.87079e-14	405979	0.781063	0.923531	baseline
	Physical (summary score)	rs3130910	G	A	6	31456415	0.00748119	0.00127034	3.88222e-09	405979	0.997508	0.778783	baseline
	Physical (summary score)	rs150971914	C	T	6	31457484	0.0183157	0.00308741	2.98593e-09	405979	1.00176	0.970064	baseline
	Physical (summary score)	rs9267374	T	C	6	31466287	0.00819656	0.00114534	8.28133e-13	405979	0.98694	0.689302	baseline
	Physical (summary score)	rs558629389	C	T	6	31467527	0.0411005	0.0065513	3.52712e-10	405979	0.620381	0.989476	baseline
	Physical (summary score)	rs2259435	G	A	6	31496915	0.0194161	0.00144686	4.64943e-41	405979	0.995657	0.841869	baseline
	Physical (summary score)	rs535894350	G	A	6	31578416	-0.0407927	0.00688556	3.13487e-09	405979	0.425382	0.986056	baseline
	Physical (summary score)	rs2857600	T	C	6	31582287	0.0240679	0.00148498	4.46272e-59	405979	1.00348	0.147109	baseline
	Physical (summary score)	rs2857693	G	T	6	31588384	0.0145868	0.00109678	2.32595e-40	405979	1.0015	0.639816	baseline
	Physical (summary score)	rs34137317	C	T	6	31604894	-0.0252835	0.00393841	1.36527e-10	405979	1.00078	0.981808	baseline
	Physical (summary score)	rs56826489	G	C	6	31605567	0.00829951	0.00149065	2.58131e-08	405979	1.0002	0.853859	baseline
	Physical (summary score)	rs9267549	G	A	6	31677391	-0.00862909	0.00154725	2.44647e-08	405979	0.999597	0.865993	baseline
	Physical (summary score)	rs11540321	G	A	6	31695368	0.0201006	0.00281794	9.81522e-13	405979	0.998225	0.96362	baseline
	Physical (summary score)	rs2736154	A	T	6	31706850	0.013475	0.00153981	2.11398e-18	405979	0.709935	0.791774	baseline
	Physical (summary score)	rs28399993	G	A	6	31732155	0.0280168	0.0048588	8.10774e-09	405979	1.00273	0.988147	baseline
	Physical (summary score)	rs192741093	G	A	6	31841203	-0.0367666	0.00486332	4.03181e-14	405979	0.833263	0.985729	baseline
	Physical (summary score)	rs3020644	A	G	6	31894626	0.0151197	0.00109731	3.41507e-43	405979	1.00219	0.640667	baseline
	Physical (summary score)	rs372313241	T	A	6	31923231	0.0172621	0.00299928	8.64351e-09	405979	0.862623	0.962886	baseline
	Physical (summary score)	rs3134954	C	T	6	32071893	0.0242707	0.00147232	4.7326e-61	405979	1.00322	0.15026	baseline
	Physical (summary score)	rs144354976	T	G	6	32092625	-0.0325363	0.00482476	1.5449e-11	405979	0.733549	0.98349	baseline
	Physical (summary score)	rs1035798	G	A	6	32151222	0.0163925	0.00131972	2.00724e-35	405979	1.0034	0.800766	baseline
	Physical (summary score)	rs1004095	A	C	6	32153409	0.00933685	0.0011403	2.65399e-16	405979	0.962358	0.667408	baseline
	Physical (summary score)	rs28986321	C	A	6	32170980	0.0248672	0.00410368	1.36348e-09	405979	0.856142	0.980361	baseline
	Physical (summary score)	rs3134796	A	G	6	32189921	-0.00798318	0.00146111	4.66101e-08	405979	1.00006	0.846342	baseline
	Physical (summary score)	rs9267861	G	A	6	32196648	0.00859773	0.00107409	1.19757e-15	405979	1.00038	0.595527	baseline
	Physical (summary score)	rs149094175	G	C	6	32211238	0.0185063	0.00241669	1.89278e-14	405979	0.904167	0.944393	baseline
	Physical (summary score)	rs2273017	G	A	6	32337630	0.00922384	0.00107053	6.92468e-18	405979	1.00148	0.408972	baseline
	Physical (summary score)	rs78348693	C	G	6	32379319	0.00989063	0.00132025	6.80926e-14	405979	0.727607	0.677083	baseline
	Physical (summary score)	rs9268560	C	G	6	32389512	0.0141146	0.00105044	3.67875e-41	405979	1.00935	0.490306	baseline
	Physical (summary score)	rs73401338	A	G	6	32455507	0.0106365	0.00175182	1.26544e-09	405979	0.684276	0.843452	baseline
	Physical (summary score)	rs111688133	G	A	6	32455965	0.0108531	0.00185116	4.54925e-09	405979	0.660964	0.857083	baseline
	Physical (summary score)	rs115984130	C	G	6	32459355	0.0113226	0.00143214	2.65705e-15	405979	0.66885	0.71842	baseline
	Physical (summary score)	rs77171681	T	C	6	32459428	0.00779418	0.00137989	1.61938e-08	405979	0.667291	0.678131	baseline
	Physical (summary score)	rs192091605	C	T	6	32462150	0.01099	0.00160474	7.46277e-12	405979	0.664603	0.796553	baseline
	Physical (summary score)	rs112019323	C	T	6	32469653	0.00819237	0.00148118	3.18427e-08	405979	0.664632	0.744318	baseline
	Physical (summary score)	rs112339987	C	T	6	32469761	0.0233892	0.00422134	3.01252e-08	405979	0.442566	0.963515	baseline
	Physical (summary score)	rs189207114	T	G	6	32472552	0.0443922	0.00602416	1.7187e-13	405979	0.448001	0.982634	baseline
	Physical (summary score)	rs182559256	C	T	6	32473773	0.0176112	0.00269782	6.6696e-11	405979	0.57954	0.929272	baseline
	Physical (summary score)	rs192946774	A	G	6	32475810	-0.0352529	0.00469713	6.13338e-14	405979	0.501518	0.974269	baseline
	Physical (summary score)	rs201894254	A	C	6	32481961	0.0135191	0.00127316	2.44343e-26	405979	0.795258	0.686678	baseline
	Physical (summary score)	rs562241614	A	T	6	32486196	0.0278595	0.00509904	4.6638e-08	405979	0.395594	0.972263	baseline
	Physical (summary score)	rs147669022	T	A	6	32486442	0.0164283	0.00250072	5.05126e-11	405979	0.640095	0.925124	baseline
	Physical (summary score)	rs193276748	T	G	6	32488013	0.0119628	0.00153214	5.81567e-15	405979	0.64161	0.756583	baseline
	Physical (summary score)	rs532461268	C	T	6	32490218	0.0144737	0.00244688	3.31535e-09	405979	0.696164	0.928324	baseline
	Physical (summary score)	rs541542451	C	T	6	32493738	0.0077184	0.00138518	2.51652e-08	405979	0.719561	0.720142	baseline
	Physical (summary score)	rs550127074	G	A	6	32499466	0.0107784	0.00141463	2.55153e-14	405979	0.646874	0.689195	baseline
	Physical (summary score)	rs67961283	G	A	6	32512947	0.0207085	0.00134267	1.14025e-53	405979	0.868815	0.230976	baseline
	Physical (summary score)	rs557987688	A	G	6	32524259	0.0112329	0.00184175	1.06714e-09	405979	0.574025	0.827742	baseline
	Physical (summary score)	rs79071881	C	T	6	32525686	0.0105921	0.00146102	4.17446e-13	405979	0.792956	0.793415	baseline
	Physical (summary score)	rs36152293	C	T	6	32526410	0.0123136	0.00135055	7.68953e-20	405979	0.691833	0.671751	baseline
	Physical (summary score)	rs150088970	C	G	6	32527850	0.0119952	0.00177011	1.2314e-11	405979	0.578465	0.81145	baseline
	Physical (summary score)	rs558257892	A	G	6	32528514	0.00833563	0.00141218	3.57635e-09	405979	0.686388	0.717499	baseline
	Physical (summary score)	rs555911977	C	T	6	32535454	0.00853049	0.00146679	6.03657e-09	405979	0.636303	0.717283	baseline
	Physical (summary score)	rs184135501	A	G	6	32540441	0.0133212	0.00204453	7.24436e-11	405979	0.622589	0.878751	baseline
	Physical (summary score)	rs575287232	A	G	6	32544740	0.0132733	0.00196345	1.37848e-11	405979	0.596061	0.859503	baseline
	Physical (summary score)	rs34958200	C	A	6	32546934	0.016559	0.00255814	9.60285e-11	405979	0.793295	0.943367	baseline
	Physical (summary score)	rs149717632	A	G	6	32548921	0.00782528	0.00135111	6.9653e-09	405979	0.879692	0.778067	baseline
	Physical (summary score)	rs17879702	G	A	6	32552123	0.0109923	0.00156618	2.24182e-12	405979	0.713662	0.802658	baseline
	Physical (summary score)	rs374721358	C	T	6	32554048	0.0144154	0.00219486	5.10623e-11	405979	0.701013	0.909708	baseline
	Physical (summary score)	rs9270074	T	C	6	32554129	0.0210698	0.00146217	4.4792e-47	405979	0.993152	0.154834	baseline
	Physical (summary score)	rs201175797	T	G	6	32557621	0.0151512	0.00212332	9.63385e-13	405979	0.612377	0.886716	baseline
	Physical (summary score)	rs189345292	A	G	6	32571354	0.00748598	0.00135007	2.94151e-08	405979	0.779662	0.733949	baseline
	Physical (summary score)	rs4380799	T	G	6	32571864	0.0108472	0.00119188	8.95983e-20	405979	0.819673	0.607271	baseline
	Physical (summary score)	rs557011	C	T	6	32587013	0.00809609	0.00111648	4.12287e-13	405979	0.998497	0.66385	baseline
	Physical (summary score)	rs150752156	T	G	6	32613586	0.0201261	0.00229182	1.61027e-18	405979	0.686206	0.91579	baseline
	Physical (summary score)	rs112061353	G	C	6	32615243	0.0110043	0.00133182	1.42462e-16	405979	0.814836	0.739919	baseline
	Physical (summary score)	rs534868470	C	T	6	32616482	0.0108977	0.00132298	1.76279e-16	405979	0.768037	0.708517	baseline
	Physical (summary score)	rs555746221	T	A	6	32616993	0.00990388	0.0013749	5.87489e-13	405979	0.773397	0.745518	baseline
	Physical (summary score)	rs185774696	C	T	6	32618190	0.0107535	0.00134713	1.43351e-15	405979	0.733552	0.704077	baseline
	Physical (summary score)	rs566907865	G	T	6	32619632	0.00861248	0.00130173	3.68553e-11	405979	0.736725	0.666691	baseline
	Physical (summary score)	rs77062257	A	T	6	32620764	0.0122624	0.00134782	9.20026e-20	405979	0.829258	0.756214	baseline
	Physical (summary score)	rs149845760	C	T	6	32621163	0.00954173	0.00134092	1.11276e-12	405979	0.725063	0.692796	baseline
	Physical (summary score)	rs184455377	T	C	6	32623505	0.01166	0.00206588	1.66058e-08	405979	0.576795	0.870617	baseline
	Physical (summary score)	rs190594352	C	T	6	32623580	0.0110872	0.00133016	7.73571e-17	405979	0.789159	0.726644	baseline
	Physical (summary score)	rs554448117	C	T	6	32623943	0.0131424	0.00147875	6.25029e-19	405979	0.647509	0.732274	baseline
	Physical (summary score)	rs185774274	T	C	6	32624515	0.0123563	0.00145598	2.12814e-17	405979	0.7624	0.779734	baseline
	Physical (summary score)	rs28483633	C	A	6	32624874	0.0136112	0.00166606	3.09101e-16	405979	0.730496	0.83644	baseline
	Physical (summary score)	rs190869041	C	T	6	32625824	0.0129383	0.00193853	2.48485e-11	405979	0.636194	0.866098	baseline
	Physical (summary score)	rs9273386	T	C	6	32626977	0.00836367	0.00107516	7.30971e-15	405979	0.990962	0.411344	baseline
	Physical (summary score)	rs9273651	T	C	6	32629199	0.0149212	0.00179093	7.98178e-17	405979	0.651365	0.842284	baseline
	Physical (summary score)	rs281862211	A	G	6	32632418	0.0158398	0.0017897	8.70964e-19	405979	0.665208	0.846081	baseline
	Physical (summary score)	rs9274351	T	A	6	32632425	0.0159207	0.0014348	1.31069e-28	405979	0.843929	0.800468	baseline
	Physical (summary score)	rs28891446	A	G	6	32641500	0.0124202	0.00156033	1.72068e-15	405979	0.823851	0.833962	baseline
	Physical (summary score)	rs375605509	T	C	6	32661933	0.0161882	0.00110829	2.55153e-48	405979	0.927888	0.578641	baseline
	Physical (summary score)	rs113523948	G	C	6	32663158	0.0301571	0.00521308	7.25554e-09	405979	0.663691	0.984374	baseline
	Physical (summary score)	rs9501209	G	A	6	32746518	0.00879408	0.00113056	7.34007e-15	405979	0.990852	0.676054	baseline
	Physical (summary score)	rs1812006	A	G	6	32778656	0.0149518	0.00154714	4.28154e-22	405979	0.998951	0.134187	baseline
	Physical (summary score)	rs11756897	A	G	6	32899139	0.00841134	0.00127162	3.72392e-11	405979	0.998552	0.779549	baseline
	Physical (summary score)	rs188340	T	C	6	33564352	-0.00955879	0.00173065	3.32813e-08	405979	0.99483	0.103831	baseline
	Physical (summary score)	rs487358	G	A	6	33570932	-0.0064778	0.00106168	1.05114e-09	405979	0.993105	0.547733	baseline
	Physical (summary score)	rs564030769	T	A	6	33634085	0.0185727	0.00272908	1.00716e-11	405979	0.895042	0.956498	baseline
	Physical (summary score)	rs7769838	T	C	6	33641956	-0.00900667	0.00116503	1.06807e-14	405979	0.993667	0.28925	baseline
	Physical (summary score)	rs549572457	C	T	6	33673461	0.0349032	0.00585073	2.43719e-09	405979	0.607363	0.986479	baseline
	Physical (summary score)	rs2281816	A	G	6	33772335	-0.00630401	0.00113594	2.86325e-08	405979	0.998127	0.686091	baseline
	Physical (summary score)	rs1547668	A	G	6	33775446	-0.0128413	0.001308	9.46237e-23	405979	0.999404	0.203612	baseline
	Physical (summary score)	rs12206240	A	C	6	33805349	-0.00820719	0.00108173	3.27115e-14	405979	1.00084	0.614868	baseline
	Physical (summary score)	rs1555689	T	C	6	33837253	-0.00679574	0.00123656	3.89197e-08	405979	0.984234	0.243642	baseline
	Physical (summary score)	rs17530013	A	G	6	33842004	-0.0158344	0.00289001	4.2773e-08	405979	0.999538	0.965607	baseline
	Physical (summary score)	rs73402416	C	T	6	33928185	0.014875	0.00251254	3.21388e-09	405979	0.971358	0.952518	baseline
	Physical (summary score)	rs11759763	A	G	6	34000652	0.0104125	0.00163811	2.06514e-10	405979	0.913926	0.86999	baseline
	Physical (summary score)	rs186400621	C	A	6	34038540	-0.0308507	0.00484695	1.95317e-10	405979	0.894879	0.98663	baseline
	Physical (summary score)	rs34660951	T	C	6	34097823	-0.0184773	0.00311668	3.05675e-09	405979	0.990708	0.970304	baseline
	Physical (summary score)	rs7744288	G	A	6	34153441	-0.0316329	0.00394049	9.93574e-16	405979	1.00095	0.981825	baseline
	Physical (summary score)	rs62398145	T	C	6	34156790	0.0334283	0.0035426	3.8699e-21	405979	0.95688	0.976352	baseline
	Physical (summary score)	rs10807137	C	T	6	34183026	0.026945	0.00138799	6.00482e-84	405979	0.998515	0.174637	baseline
	Physical (summary score)	rs117525671	C	T	6	34191974	-0.0392249	0.00346713	1.12668e-29	405979	1.00049	0.976384	baseline
	Physical (summary score)	rs191720756	G	A	6	34204286	-0.0523721	0.00477215	5.06757e-28	405979	0.960804	0.987159	baseline
	Physical (summary score)	rs368038815	G	A	6	34225375	-0.0373676	0.00492496	3.26437e-14	405979	0.992055	0.988342	baseline
	Physical (summary score)	rs206930	A	G	6	34296370	-0.00943308	0.00117628	1.06218e-15	405979	0.993303	0.280429	baseline
	Physical (summary score)	rs114563403	T	C	6	34305299	-0.0256697	0.00221967	6.22587e-31	405979	0.982047	0.938924	baseline
	Physical (summary score)	rs142769849	G	C	6	34407523	-0.0298845	0.00528734	1.58508e-08	405979	0.936932	0.9893	baseline
	Physical (summary score)	rs184408129	C	A	6	34408984	-0.0218191	0.00361904	1.65014e-09	405979	0.900744	0.975905	baseline
	Physical (summary score)	rs72898495	C	A	6	34492668	0.0198708	0.00273737	3.89673e-13	405979	0.881597	0.956099	baseline
	Physical (summary score)	rs2233645	A	G	6	34507311	-0.0181082	0.00283569	1.70487e-10	405979	0.960797	0.962726	baseline
	Physical (summary score)	rs75149985	A	G	6	34515799	-0.0300114	0.00390551	1.53745e-14	405979	0.965082	0.980792	baseline
	Physical (summary score)	rs13194133	T	G	6	34532922	0.0148316	0.00149315	2.98745e-23	405979	0.995638	0.853633	baseline
	Physical (summary score)	rs9469813	T	C	6	34569814	0.0215567	0.0016167	1.47299e-40	405979	0.99953	0.879214	baseline
	Physical (summary score)	rs139437397	G	A	6	34610969	0.0535645	0.00419306	2.27405e-37	405979	1.00152	0.983995	baseline
	Physical (summary score)	rs112540634	C	T	6	34623905	-0.0223681	0.00153316	3.27567e-48	405979	1.00194	0.863699	baseline
	Physical (summary score)	rs11321980	A	T	6	34681658	-0.0423533	0.00662286	1.60535e-10	405979	0.603163	0.989407	baseline
	Physical (summary score)	rs572697180	G	A	6	34710861	-0.0408036	0.00630965	1.00067e-10	405979	0.672485	0.989531	baseline
	Physical (summary score)	rs55635636	A	C	6	34755311	0.0218056	0.00192848	1.20893e-29	405979	0.87779	0.906263	baseline
	Physical (summary score)	rs12199648	A	G	6	34777576	-0.00908714	0.00128369	1.45312e-12	405979	0.977514	0.778704	baseline
	Physical (summary score)	rs144523623	A	G	6	34807343	-0.0185611	0.00309802	2.08204e-09	405979	0.967026	0.969112	baseline
	Physical (summary score)	rs191790731	A	T	6	34905100	0.0538076	0.00423628	5.79029e-37	405979	0.991837	0.98417	baseline
	Physical (summary score)	rs142141811	T	A	6	34921357	-0.0362391	0.00476401	2.80867e-14	405979	0.973248	0.987285	baseline
	Physical (summary score)	rs35301716	A	G	6	34947254	0.0179026	0.00317483	1.71132e-08	405979	0.995874	0.971564	baseline
	Physical (summary score)	rs138587834	C	G	6	34985115	-0.0273758	0.00388352	1.79929e-12	405979	0.995269	0.981172	baseline
	Physical (summary score)	rs13210323	A	C	6	35005084	0.0174602	0.00117541	6.49531e-50	405979	0.994582	0.719546	baseline
	Physical (summary score)	rs72898264	G	A	6	35052667	0.0242247	0.00236663	1.36836e-24	405979	0.99334	0.947389	baseline
	Physical (summary score)	rs4276486	G	C	6	35054672	-0.00980525	0.00127088	1.20642e-14	405979	0.999174	0.779284	baseline
	Physical (summary score)	rs3800406	A	G	6	35133074	-0.0202872	0.00172824	8.07607e-32	405979	0.985533	0.894717	baseline
	Physical (summary score)	rs148795252	C	T	6	35267656	-0.0260316	0.00386635	1.6638e-11	405979	0.998985	0.981074	baseline
	Physical (summary score)	rs6900530	C	T	6	35280971	0.0427776	0.00326359	2.98263e-39	405979	1.00212	0.973306	baseline
	Physical (summary score)	rs150178349	A	G	6	35355867	0.0294241	0.0051035	8.14273e-09	405979	0.903053	0.988069	baseline
	Physical (summary score)	rs9658105	C	T	6	35357674	-0.0161625	0.00277896	6.02657e-09	405979	1.0014	0.962706	baseline
	Physical (summary score)	rs36018387	C	T	6	35386872	-0.0215822	0.00171152	1.86037e-36	405979	0.996626	0.893751	baseline
	Physical (summary score)	rs3734254	C	T	6	35395010	-0.0217936	0.00130334	9.14956e-63	405979	0.996045	0.206576	baseline
	Physical (summary score)	rs4713864	C	A	6	35416039	-0.012348	0.00111882	2.54273e-28	405979	0.998625	0.332172	baseline
	Physical (summary score)	rs6931945	G	A	6	35525751	-0.0124656	0.00109106	3.13184e-30	405979	0.996584	0.627129	baseline
	Physical (summary score)	rs6910300	A	G	6	35534371	-0.00893468	0.00125089	9.15377e-13	405979	0.986306	0.234764	baseline
	Physical (summary score)	rs114623987	C	T	6	35637377	0.0469945	0.00424743	1.87111e-28	405979	0.997403	0.984341	baseline
	Physical (summary score)	rs34110646	A	C	6	35652843	0.0187195	0.00247338	3.7792e-14	405979	0.996006	0.952211	baseline
	Physical (summary score)	rs77677939	C	T	6	35694577	-0.0159512	0.00279757	1.18541e-08	405979	0.998023	0.963096	baseline
	Physical (summary score)	rs12194964	G	A	6	35748166	0.010052	0.00117744	1.37499e-17	405979	0.954932	0.701422	baseline
	Physical (summary score)	rs6906260	C	T	6	35764238	0.0160409	0.00248536	1.08815e-10	405979	0.929534	0.949127	baseline
	Physical (summary score)	rs116751036	A	G	6	35767429	-0.0200386	0.00327726	9.69059e-10	405979	0.99792	0.973419	baseline
	Physical (summary score)	rs77408498	G	A	6	35827593	-0.0220976	0.00392749	1.84018e-08	405979	0.999681	0.981675	baseline
	Physical (summary score)	rs540188223	A	C	6	35939506	0.0419827	0.00456871	3.95822e-20	405979	0.963299	0.986014	baseline
	Physical (summary score)	rs10947580	C	T	6	35939688	0.00956511	0.00126199	3.47136e-14	405979	0.999191	0.775265	baseline
	Physical (summary score)	rs851051	T	C	6	35968936	0.00685732	0.00108805	2.93123e-10	405979	1.0008	0.373749	baseline
	Physical (summary score)	rs76894784	A	G	6	36151945	-0.0172598	0.00312215	3.23601e-08	405979	0.990402	0.970399	baseline
	Physical (summary score)	rs4713940	G	A	6	36217160	0.00850223	0.00130379	6.9759e-11	405979	0.996585	0.206162	baseline
	Physical (summary score)	rs184075118	A	G	6	36225500	0.0368065	0.00488453	4.87192e-14	405979	0.91198	0.987089	baseline
	Physical (summary score)	rs6901756	T	C	6	41825590	0.00893608	0.00155273	8.65984e-09	405979	1.00116	0.8676	baseline
	Physical (summary score)	rs1319012	T	A	6	41852616	0.0210351	0.00205851	1.63682e-24	405979	0.95424	0.0740604	baseline
	Physical (summary score)	rs33966734	C	A	6	41903798	0.0457358	0.00465997	9.74092e-23	405979	0.975235	0.98673	baseline
	Physical (summary score)	rs4711735	C	T	6	43011733	0.00994539	0.00153639	9.5918e-11	405979	0.994116	0.863102	baseline
	Physical (summary score)	rs6901866	T	C	6	43260660	0.00658994	0.00116086	1.37278e-08	405979	0.997873	0.709247	baseline
	Physical (summary score)	rs9381350	T	A	6	44673787	-0.00631504	0.00111227	1.36603e-08	405979	0.986257	0.650934	baseline
	Physical (summary score)	rs9472376	A	G	6	44800247	0.00884956	0.00123783	8.72569e-13	405979	0.996974	0.76174	baseline
	Physical (summary score)	rs6938592	A	T	6	45097503	-0.00871506	0.00120709	5.20236e-13	405979	0.997534	0.2566	baseline
	Physical (summary score)	rs74587175	G	A	6	45404170	0.0134362	0.00242845	3.15094e-08	405979	0.955773	0.948116	baseline
	Physical (summary score)	rs1997992	C	T	6	45404230	-0.00629722	0.00107179	4.21697e-09	405979	0.966077	0.487539	baseline
	Physical (summary score)	rs71568416	G	C	6	47474426	-0.0085159	0.00114426	9.89692e-14	405979	0.99263	0.308769	baseline
	Physical (summary score)	rs7744700	T	A	6	53349401	0.00696292	0.00118507	4.21502e-09	405979	0.953955	0.70745	baseline
	Physical (summary score)	rs12212816	C	T	6	76166164	-0.0087467	0.0010545	1.08893e-16	405979	0.998509	0.484349	baseline
	Physical (summary score)	rs28619506	C	T	6	76437598	-0.00929296	0.00105657	1.42495e-18	405979	0.998217	0.46634	baseline
	Physical (summary score)	rs1407209	C	T	6	80558179	0.0104777	0.00187535	2.30935e-08	405979	0.950166	0.908637	baseline
	Physical (summary score)	rs74783274	A	C	6	80620935	-0.0310182	0.00318615	2.13108e-22	405979	0.95635	0.970551	baseline
	Physical (summary score)	rs6931421	T	G	6	80880138	0.0123501	0.00112943	7.85416e-28	405979	0.996781	0.678502	baseline
	Physical (summary score)	rs527628111	T	G	6	80915512	0.0258041	0.0034968	1.59074e-13	405979	0.853257	0.972652	baseline
	Physical (summary score)	rs58387022	G	T	6	81031973	0.00886869	0.00153863	8.21259e-09	405979	0.875222	0.159181	baseline
	Physical (summary score)	rs9350850	T	C	6	81050236	-0.0243196	0.00193585	3.38376e-36	405979	0.998672	0.919418	baseline
	Physical (summary score)	rs6454153	A	T	6	81065373	0.0135006	0.00211159	1.62054e-10	405979	0.673451	0.103033	baseline
	Physical (summary score)	rs62406632	C	A	6	81083794	0.0154393	0.00246351	3.67553e-10	405979	1.00342	0.95217	baseline
	Physical (summary score)	rs658839	A	G	6	81228722	-0.0102713	0.00111592	3.43716e-20	405979	0.899446	0.549275	baseline
	Physical (summary score)	rs13194702	C	T	6	81341169	-0.0246572	0.00370767	2.92415e-11	405979	0.950539	0.978307	baseline
	Physical (summary score)	rs564286779	C	T	6	81344910	-0.0177378	0.00300801	3.70544e-09	405979	0.747033	0.957131	baseline
	Physical (summary score)	rs13197173	A	G	6	81472096	-0.0164705	0.00162235	3.23817e-24	405979	0.986527	0.878422	baseline
	Physical (summary score)	rs12189973	C	T	6	81517966	0.0217733	0.00392357	2.86728e-08	405979	0.644218	0.971216	baseline
	Physical (summary score)	rs117119980	C	A	6	81549941	0.0314465	0.00409852	1.68461e-14	405979	0.920194	0.98172	baseline
	Physical (summary score)	rs139299128	G	A	6	81579112	0.0154348	0.00264326	5.24252e-09	405979	0.991703	0.958237	baseline
	Physical (summary score)	rs9352895	T	A	6	81590856	0.0105332	0.0010667	5.3629e-23	405979	0.999744	0.578729	baseline
	Physical (summary score)	rs35755492	T	G	6	81603591	-0.0251613	0.00460795	4.75051e-08	405979	0.942456	0.985943	baseline
	Physical (summary score)	rs9684674	G	T	6	81824746	0.0146729	0.00203031	4.94197e-13	405979	0.984802	0.92625	baseline
	Physical (summary score)	rs77229603	A	G	6	81881128	-0.031237	0.00331075	3.90931e-21	405979	0.899665	0.971033	baseline
	Physical (summary score)	rs9344126	T	C	6	81907559	0.0121199	0.00106446	4.917e-30	405979	0.979479	0.486707	baseline
	Physical (summary score)	rs146699049	T	A	6	81937504	0.0289861	0.00356996	4.68382e-16	405979	0.967286	0.976959	baseline
	Physical (summary score)	rs112178137	T	A	6	82137434	-0.0290256	0.00429064	1.33444e-11	405979	0.970178	0.984215	baseline
	Physical (summary score)	rs117235885	C	G	6	82198915	0.0250727	0.00339572	1.54064e-13	405979	0.942616	0.973786	baseline
	Physical (summary score)	rs75451347	G	T	6	82398051	-0.0262357	0.00364598	6.21012e-13	405979	1.00018	0.978684	baseline
	Physical (summary score)	rs34951006	G	T	6	82464180	-0.00938995	0.00154037	1.08813e-09	405979	0.982718	0.86203	baseline
	Physical (summary score)	rs194619	G	A	6	82475782	-0.00784425	0.00109624	8.33105e-13	405979	0.980454	0.378882	baseline
	Physical (summary score)	rs12209871	A	G	6	83746059	-0.00902747	0.00149583	1.58869e-09	405979	0.997234	0.854579	baseline
	Physical (summary score)	rs142137943	C	T	6	105350512	-0.0234272	0.00427251	4.17628e-08	405979	0.950592	0.983758	baseline
	Physical (summary score)	rs118073325	C	T	6	105357776	0.00973351	0.00165217	3.83019e-09	405979	0.949552	0.878158	baseline
	Physical (summary score)	rs9322822	C	T	6	105369598	-0.0188526	0.0011282	1.10281e-62	405979	0.999468	0.678988	baseline
	Physical (summary score)	rs62419605	A	G	6	105390221	-0.0207615	0.00258453	9.51262e-16	405979	0.983151	0.955821	baseline
	Physical (summary score)	rs9486879	C	A	6	108738491	0.0078022	0.0010634	2.18374e-13	405979	0.984741	0.468631	baseline
	Physical (summary score)	rs3813498	C	T	6	108944165	-0.0110389	0.00135465	3.67113e-16	405979	0.995782	0.186571	baseline
	Physical (summary score)	rs2806356	T	C	6	109266255	0.0081189	0.00135745	2.21799e-09	405979	0.999692	0.815392	baseline
	Physical (summary score)	rs117509164	G	C	6	109514819	-0.0162061	0.00283882	1.13805e-08	405979	0.965439	0.963	baseline
	Physical (summary score)	rs550185061	A	T	6	109659591	-0.0129232	0.00218883	3.54446e-09	405979	0.678928	0.905913	baseline
	Physical (summary score)	rs9480942	C	T	6	109698306	-0.00726546	0.00116829	5.00622e-10	405979	0.993915	0.71352	baseline
	Physical (summary score)	rs4945831	A	G	6	109761437	0.013573	0.00107158	9.09076e-37	405979	1.00057	0.593171	baseline
	Physical (summary score)	rs11153213	A	G	6	110015093	0.012233	0.0010885	2.64119e-29	405979	0.998479	0.624959	baseline
	Physical (summary score)	rs7751601	A	G	6	116183352	-0.00755618	0.00115329	5.68329e-11	405979	0.998843	0.701728	baseline
	Physical (summary score)	rs9488836	C	T	6	116435795	-0.00849257	0.0010939	8.25848e-15	405979	0.998273	0.632916	baseline
	Physical (summary score)	rs575837	A	G	6	116759974	-0.0110323	0.00128848	1.10688e-17	405979	0.987208	0.215715	baseline
	Physical (summary score)	rs59857461	C	T	6	116811864	-0.00840026	0.00126556	3.1886e-11	405979	0.984567	0.772314	baseline
	Physical (summary score)	rs41290844	G	A	6	116950876	0.0271799	0.0045801	2.94992e-09	405979	0.862203	0.984425	baseline
	Physical (summary score)	rs339364	T	C	6	117171919	0.0117052	0.00149185	4.29339e-15	405979	0.993288	0.147059	baseline
	Physical (summary score)	rs71570826	G	T	6	117177489	0.0141278	0.00187939	5.59629e-14	405979	0.993321	0.913484	baseline
	Physical (summary score)	rs7753558	C	A	6	117523471	-0.0111393	0.00110187	5.01418e-24	405979	0.986261	0.365015	baseline
	Physical (summary score)	rs113287715	G	A	6	117535964	0.0293428	0.00448715	6.18159e-11	405979	0.823183	0.982967	baseline
	Physical (summary score)	rs57554401	G	A	6	117550836	-0.00870451	0.00135649	1.39024e-10	405979	0.996213	0.814199	baseline
	Physical (summary score)	rs389663	T	C	6	117868051	0.00782578	0.00112682	3.78355e-12	405979	0.996797	0.324416	baseline
	Physical (summary score)	rs3966775	C	A	6	126067655	-0.00970127	0.0010569	4.35311e-20	405979	0.996909	0.46948	baseline
	Physical (summary score)	rs7739440	C	A	6	126216047	0.00865414	0.00138889	4.63532e-10	405979	0.99255	0.82432	baseline
	Physical (summary score)	rs6920788	C	T	6	126331988	-0.00787535	0.00116205	1.22574e-11	405979	0.999981	0.288626	baseline
	Physical (summary score)	rs654644	T	A	6	126621764	-0.00932628	0.00109123	1.26824e-17	405979	0.986489	0.617899	baseline
	Physical (summary score)	rs62427723	G	A	6	126790135	-0.0156659	0.00285683	4.16572e-08	405979	0.995321	0.964602	baseline
	Physical (summary score)	rs117140500	C	T	6	126829238	0.0160376	0.00230892	3.75924e-12	405979	0.984887	0.944066	baseline
	Physical (summary score)	rs1490384	C	T	6	126851160	-0.0215485	0.00105409	6.97268e-93	405979	0.998924	0.501889	baseline
	Physical (summary score)	rs140965240	C	T	6	126918224	0.0139606	0.00219764	2.11763e-10	405979	0.974929	0.937157	baseline
	Physical (summary score)	rs71565618	C	T	6	126941078	0.015915	0.00271034	4.30685e-09	405979	0.906908	0.956468	baseline
	Physical (summary score)	rs35848181	G	A	6	127118646	0.0141289	0.00119761	4.01791e-32	405979	0.995108	0.735977	baseline
	Physical (summary score)	rs9375460	C	T	6	127149538	-0.0110675	0.00125085	8.91046e-19	405979	0.991532	0.766965	baseline
	Physical (summary score)	rs9375477	A	G	6	127204623	-0.0128146	0.00146572	2.273e-18	405979	0.992997	0.846438	baseline
	Physical (summary score)	rs138650988	C	G	6	127439893	0.013324	0.00185334	6.51778e-13	405979	0.856505	0.894652	baseline
	Physical (summary score)	rs72959041	G	A	6	127454893	-0.0152128	0.00244519	4.92357e-10	405979	0.972768	0.949785	baseline
	Physical (summary score)	rs6923431	A	C	6	129824754	-0.0117015	0.00118314	4.59304e-23	405979	1.01794	0.264575	baseline
	Physical (summary score)	rs4897345	G	A	6	130117284	0.00638003	0.00108124	3.62093e-09	405979	0.992358	0.604932	baseline
	Physical (summary score)	rs72985338	A	G	6	130261245	-0.0174002	0.00291892	2.50438e-09	405979	0.999387	0.966299	baseline
	Physical (summary score)	rs7742491	G	C	6	130311455	0.00791215	0.00110517	8.11335e-13	405979	0.998257	0.3499	baseline
	Physical (summary score)	rs9375693	C	T	6	130323483	0.0123782	0.0011951	3.86812e-25	405979	0.99037	0.732382	baseline
	Physical (summary score)	rs75191738	C	T	6	130348257	0.0188017	0.00148198	6.98876e-37	405979	0.974349	0.847032	baseline
	Physical (summary score)	rs7740107	T	A	6	130374461	0.0230972	0.00119362	2.01837e-83	405979	1.00007	0.26462	baseline
	Physical (summary score)	rs13208867	A	G	6	130384534	-0.0207958	0.00326764	1.96377e-10	405979	0.953485	0.971983	baseline
	Physical (summary score)	rs13211294	C	G	6	130390051	0.0161129	0.00176111	5.7306e-20	405979	0.985644	0.899118	baseline
	Physical (summary score)	rs75885987	A	G	6	130419237	-0.0172093	0.00251093	7.19283e-12	405979	0.97962	0.952867	baseline
	Physical (summary score)	rs117495878	G	T	6	130422826	-0.0198828	0.00264605	5.72928e-14	405979	0.949823	0.956402	baseline
	Physical (summary score)	rs1567262	C	T	6	131020856	-0.00714646	0.00119953	2.55741e-09	405979	1.00001	0.739386	baseline
	Physical (summary score)	rs77671273	A	G	6	131215343	-0.0197723	0.00324147	1.06209e-09	405979	0.98119	0.972338	baseline
	Physical (summary score)	rs11967564	G	T	6	131235859	-0.020529	0.002838	4.70327e-13	405979	0.981802	0.963606	baseline
	Physical (summary score)	rs201068830	T	A	6	131287179	0.00826217	0.0011293	2.55094e-13	405979	0.959891	0.34667	baseline
	Physical (summary score)	rs9321266	A	G	6	131316458	-0.0108366	0.00108367	1.52616e-23	405979	0.995832	0.613607	baseline
	Physical (summary score)	rs7745498	G	A	6	131403219	0.0072134	0.00113444	2.03639e-10	405979	1.00193	0.686948	baseline
	Physical (summary score)	rs9321320	G	A	6	132379813	0.0125735	0.00149794	4.70544e-17	405979	0.994902	0.854699	baseline
	Physical (summary score)	rs7742430	T	C	6	132537650	-0.00671212	0.00109727	9.52906e-10	405979	1.00088	0.641003	baseline
	Physical (summary score)	rs76305730	T	C	6	132588250	-0.0118164	0.00213812	3.26663e-08	405979	0.998711	0.935047	baseline
	Physical (summary score)	rs9494327	T	C	6	135996036	0.00682082	0.00112404	1.29396e-09	405979	0.999019	0.673951	baseline
	Physical (summary score)	rs11155086	G	A	6	140149893	-0.0081334	0.00110425	1.76401e-13	405979	0.984283	0.362605	baseline
	Physical (summary score)	rs9376478	G	A	6	140204777	0.0110524	0.00125117	1.01274e-18	405979	0.991581	0.767124	baseline
	Physical (summary score)	rs6928433	A	G	6	140295885	-0.0101861	0.0013062	6.27625e-15	405979	0.994456	0.794267	baseline
	Physical (summary score)	rs702284	T	G	6	140484566	0.00931853	0.00118045	2.9255e-15	405979	0.99932	0.725467	baseline
	Physical (summary score)	rs9791338	C	T	6	140736134	-0.00910634	0.00121703	7.29794e-14	405979	0.994763	0.74866	baseline
	Physical (summary score)	rs1414841	G	A	6	140976110	0.00687965	0.00112992	1.1391e-09	405979	1.00138	0.318065	baseline
	Physical (summary score)	rs9376546	A	G	6	141246997	0.00769022	0.00134712	1.13875e-08	405979	0.996279	0.810791	baseline
	Physical (summary score)	rs9376563	T	A	6	141356451	0.0089509	0.00113592	3.27793e-15	405979	0.998473	0.313509	baseline
	Physical (summary score)	rs112686341	T	C	6	141406070	0.0124487	0.00218385	1.19561e-08	405979	0.965233	0.935627	baseline
	Physical (summary score)	rs13214324	A	G	6	141652731	-0.0102038	0.00120685	2.79383e-17	405979	1.00185	0.744876	baseline
	Physical (summary score)	rs6905051	G	A	6	141804428	0.0090729	0.00118707	2.12031e-14	405979	0.971614	0.717372	baseline
	Physical (summary score)	rs9385969	T	C	6	141925463	-0.00745528	0.00128435	6.44852e-09	405979	0.9885	0.78277	baseline
	Physical (summary score)	rs4128460	A	G	6	142355986	0.0147738	0.0013009	6.87385e-30	405979	0.988685	0.790269	baseline
	Physical (summary score)	rs77707872	T	C	6	142456387	0.0342322	0.00556893	7.89642e-10	405979	0.834846	0.989174	baseline
	Physical (summary score)	rs62430524	T	A	6	142615364	-0.0112935	0.00199233	1.44069e-08	405979	0.938959	0.919041	baseline
	Physical (summary score)	rs7745166	C	A	6	142617680	0.00917091	0.00109121	4.30229e-17	405979	0.964746	0.592717	baseline
	Physical (summary score)	rs9496369	C	T	6	142724918	0.0151394	0.00116829	2.10233e-38	405979	0.998779	0.715874	baseline
	Physical (summary score)	rs13194285	C	A	6	142809611	0.0183893	0.00292885	3.41429e-10	405979	0.982985	0.965962	baseline
	Physical (summary score)	rs149160483	A	G	6	142834080	0.0147354	0.00258432	1.18517e-08	405979	0.930366	0.953182	baseline
	Physical (summary score)	rs9496433	T	A	6	142963409	0.00808572	0.00109983	1.95569e-13	405979	0.999884	0.644122	baseline
	Physical (summary score)	rs9376704	A	G	6	143032388	0.0137237	0.00219566	4.0943e-10	405979	0.989499	0.938029	baseline
	Physical (summary score)	rs9479025	A	T	6	151698748	0.0066013	0.00107875	9.39291e-10	405979	0.955048	0.478862	baseline
	Physical (summary score)	rs144972613	G	A	6	151739161	-0.0110781	0.00170785	8.78213e-11	405979	0.996937	0.893231	baseline
	Physical (summary score)	rs655890	G	A	6	152102352	0.0069071	0.00107069	1.11061e-10	405979	0.987097	0.569932	baseline
	Physical (summary score)	rs9479117	T	C	6	152117685	-0.011099	0.00145104	2.02488e-14	405979	0.994445	0.842894	baseline
	Physical (summary score)	rs6902771	C	T	6	152157881	-0.0130117	0.00105471	5.73984e-35	405979	1.00282	0.5377	baseline
	Physical (summary score)	rs11758197	C	T	6	152178287	-0.0169408	0.00260757	8.2054e-11	405979	0.963626	0.955724	baseline
	Physical (summary score)	rs2175898	C	T	6	152196952	-0.0114653	0.0012228	6.83597e-21	405979	1.00097	0.245537	baseline
	Physical (summary score)	rs35882398	T	C	6	152212459	0.0184525	0.00303675	1.22905e-09	405979	1.00018	0.968973	baseline
	Physical (summary score)	rs3020418	G	A	6	152345162	-0.0112988	0.00118089	1.08943e-21	405979	0.999564	0.72602	baseline
	Physical (summary score)	rs143975529	C	A	6	152385272	-0.020217	0.00334526	1.50827e-09	405979	0.939599	0.972896	baseline
	Physical (summary score)	rs73625127	C	T	6	152441843	-0.0197708	0.00277504	1.04448e-12	405979	0.999407	0.962569	baseline
	Physical (summary score)	rs2813536	C	G	6	152521013	0.00694933	0.00108748	1.65562e-10	405979	0.99389	0.618522	baseline
	Physical (summary score)	rs58810620	C	A	6	152540643	-0.00741491	0.00126153	4.16006e-09	405979	0.952305	0.758918	baseline
	Physical (summary score)	rs9371881	G	A	6	155638213	-0.0061325	0.00109949	2.4386e-08	405979	0.994726	0.639198	baseline
	Physical (summary score)	rs13200420	C	T	6	158636092	0.0156222	0.00265289	3.89144e-09	405979	0.947532	0.956529	baseline
	Physical (summary score)	rs113509861	G	A	6	158709032	-0.0160236	0.00239884	2.39387e-11	405979	1.00063	0.949272	baseline
	Physical (summary score)	rs10945540	G	A	6	158738975	0.0114883	0.00111661	7.93963e-25	405979	0.996626	0.336192	baseline
	Physical (summary score)	rs571390699	G	C	6	158875053	0.00831499	0.00106911	7.39776e-15	405979	0.97035	0.500122	baseline
	Physical (summary score)	rs139901797	T	C	6	158898974	0.0250399	0.00224448	6.67729e-29	405979	0.995094	0.941234	baseline
	Physical (summary score)	rs668871	C	T	6	160769811	-0.00838307	0.00105589	2.03236e-15	405979	0.998756	0.531549	baseline
	Physical (summary score)	rs73013411	C	A	6	164126233	-0.0109077	0.00156551	3.22626e-12	405979	0.994134	0.869035	baseline
	Physical (summary score)	rs9348050	T	C	6	166263488	0.00579601	0.00105455	3.88115e-08	405979	0.997628	0.489986	baseline
	Physical (summary score)	rs991946	C	T	6	166329862	0.00912291	0.00105535	5.40754e-18	405979	0.997971	0.521171	baseline
	Physical (summary score)	rs2763263	T	A	6	168814392	0.00935154	0.00123662	3.96369e-14	405979	0.984037	0.756293	baseline
	Physical (summary score)	rs76307059	C	G	6	169000888	0.0149684	0.00254632	4.14171e-09	405979	0.990534	0.954785	baseline
	Physical (summary score)	rs9294971	C	A	6	169571488	0.00807488	0.00135924	2.83713e-09	405979	1.0025	0.183293	baseline
	Physical (summary score)	rs3252	C	T	6	169616097	-0.0140662	0.00239138	4.05247e-09	405979	0.920421	0.0557876	baseline
	Physical (summary score)	rs62435140	T	C	7	1266163	0.00916388	0.00157011	5.33188e-09	405979	1.00038	0.871567	baseline
	Physical (summary score)	rs7795126	G	A	7	2076626	-0.00612686	0.00107402	1.166e-08	405979	0.992388	0.406927	baseline
	Physical (summary score)	rs10229934	C	T	7	2750129	-0.00848672	0.00144181	3.95294e-09	405979	0.967666	0.835804	baseline
	Physical (summary score)	rs798548	T	C	7	2760935	0.0200697	0.00114658	1.33598e-68	405979	0.997968	0.698929	baseline
	Physical (summary score)	rs2266920	C	T	7	2775178	-0.00880148	0.00143983	9.78656e-10	405979	0.994726	0.840809	baseline
	Physical (summary score)	rs143901826	G	A	7	2783354	0.0186849	0.00310238	1.71471e-09	405979	0.939618	0.968487	baseline
	Physical (summary score)	rs2266925	C	T	7	2862891	-0.00800004	0.00120885	3.64334e-11	405979	0.989191	0.743006	baseline
	Physical (summary score)	rs6979959	A	C	7	2907120	0.0124716	0.00225622	3.24594e-08	405979	0.782256	0.925085	baseline
	Physical (summary score)	rs6950965	A	G	7	2921266	-0.00697292	0.00119963	6.15304e-09	405979	0.982211	0.733817	baseline
	Physical (summary score)	rs62441133	C	G	7	5329183	0.00836446	0.00147739	1.49941e-08	405979	0.992374	0.850129	baseline
	Physical (summary score)	rs7786263	C	G	7	8008970	0.00875456	0.00160484	4.89429e-08	405979	0.982862	0.875455	baseline
	Physical (summary score)	rs17568389	T	A	7	8091876	-0.0088533	0.00105352	4.33311e-17	405979	0.995314	0.487073	baseline
	Physical (summary score)	rs79643401	T	C	7	8094011	-0.0169768	0.00287557	3.5523e-09	405979	0.970032	0.964309	baseline
	Physical (summary score)	rs4720765	C	A	7	8188871	0.00647716	0.00118518	4.6253e-08	405979	0.986616	0.27462	baseline
	Physical (summary score)	rs2079562	C	G	7	12588036	0.0060967	0.00110859	3.80838e-08	405979	0.994304	0.344818	baseline
	Physical (summary score)	rs17139048	A	G	7	18370718	0.00702453	0.00127593	3.68324e-08	405979	1.00066	0.783845	baseline
	Physical (summary score)	rs4484585	C	A	7	18718573	0.0147098	0.00232114	2.33798e-10	405979	0.996161	0.945604	baseline
	Physical (summary score)	rs1178163	C	A	7	18787563	-0.008234	0.00140714	4.86889e-09	405979	0.998692	0.832294	baseline
	Physical (summary score)	rs67248060	C	T	7	18899163	0.00662572	0.00109689	1.53692e-09	405979	0.98978	0.634349	baseline
	Physical (summary score)	rs2717351	A	G	7	19019880	-0.00915747	0.00129954	1.83189e-12	405979	0.983749	0.789569	baseline
	Physical (summary score)	rs2717350	A	G	7	19021073	-0.00821956	0.00128367	1.5217e-10	405979	0.988743	0.216091	baseline
	Physical (summary score)	rs4721737	G	A	7	19031059	-0.0113523	0.00194895	5.71742e-09	405979	0.834119	0.0964136	baseline
	Physical (summary score)	rs28719767	G	C	7	19050020	-0.0085738	0.00116977	2.31047e-13	405979	0.982485	0.711338	baseline
	Physical (summary score)	rs181903323	C	G	7	19192292	0.0294026	0.0052146	1.71526e-08	405979	0.912209	0.988747	baseline
	Physical (summary score)	rs17141316	A	G	7	19481547	-0.0095163	0.0016445	7.17579e-09	405979	0.948493	0.877361	baseline
	Physical (summary score)	rs58473162	C	T	7	19638253	-0.00959381	0.00136657	2.21309e-12	405979	0.986788	0.816566	baseline
	Physical (summary score)	rs11978390	T	G	7	19649160	-0.0223129	0.00325569	7.2061e-12	405979	0.98503	0.972827	baseline
	Physical (summary score)	rs3807945	G	A	7	20415826	-0.00780006	0.00105321	1.30197e-13	405979	0.998198	0.526614	baseline
	Physical (summary score)	rs7776857	G	T	7	22754768	-0.00717391	0.00111362	1.17934e-10	405979	0.981751	0.347465	baseline
	Physical (summary score)	rs62448355	C	G	7	22853718	-0.0153384	0.0027639	2.86431e-08	405979	0.976636	0.961522	baseline
	Physical (summary score)	rs11769549	T	A	7	23122239	-0.0193068	0.0021896	1.17031e-18	405979	0.971688	0.936708	baseline
	Physical (summary score)	rs3087888	C	G	7	23351080	0.014488	0.00205247	1.67919e-12	405979	0.987056	0.928511	baseline
	Physical (summary score)	rs71552230	C	T	7	23481124	0.0271677	0.00376615	5.44628e-13	405979	0.975216	0.979628	baseline
	Physical (summary score)	rs34776209	C	T	7	23513093	0.0161517	0.00121817	4.00405e-40	405979	0.996282	0.751611	baseline
	Physical (summary score)	rs79285651	T	C	7	23558309	-0.0194333	0.00328554	3.32292e-09	405979	0.759412	0.965109	baseline
	Physical (summary score)	rs111254487	T	C	7	23586607	-0.0200786	0.00211119	1.89627e-21	405979	0.985056	0.932561	baseline
	Physical (summary score)	rs7786022	T	C	7	23707057	0.00711597	0.00105815	1.75711e-11	405979	0.992936	0.541932	baseline
	Physical (summary score)	rs4722267	A	G	7	23794183	-0.006218	0.00109399	1.31762e-08	405979	0.92854	0.539984	baseline
	Physical (summary score)	rs77740373	G	A	7	23795155	0.0117462	0.00149543	4.0059e-15	405979	0.99453	0.854815	baseline
	Physical (summary score)	rs12533328	C	T	7	23870193	-0.0130607	0.0018833	4.06163e-12	405979	0.987526	0.913767	baseline
	Physical (summary score)	rs78780649	G	T	7	24052462	0.017808	0.00303856	4.60957e-09	405979	1.00101	0.969173	baseline
	Physical (summary score)	rs79197311	C	A	7	25806113	-0.0156852	0.00275523	1.24911e-08	405979	0.786219	0.951365	baseline
	Physical (summary score)	rs10260677	A	C	7	25874991	-0.00933606	0.00133058	2.27457e-12	405979	0.99885	0.806431	baseline
	Physical (summary score)	rs6963719	C	T	7	28149043	0.00801044	0.00119399	1.9602e-11	405979	0.997799	0.263487	baseline
	Physical (summary score)	rs520161	T	C	7	28210660	0.014621	0.00114774	3.59253e-37	405979	0.999039	0.299288	baseline
	Physical (summary score)	rs62442203	G	C	7	28829253	0.00620932	0.00107405	7.416e-09	405979	0.994142	0.596634	baseline
	Physical (summary score)	rs187718105	G	A	7	32553897	-0.0416528	0.00525262	2.1928e-15	405979	0.945291	0.989298	baseline
	Physical (summary score)	rs62467585	A	G	7	32564280	-0.0133328	0.00236475	1.71886e-08	405979	0.98364	0.947017	baseline
	Physical (summary score)	rs17383071	C	T	7	32866023	-0.0429289	0.00534223	9.30037e-16	405979	0.91754	0.989342	baseline
	Physical (summary score)	rs62467396	G	A	7	32948250	-0.0146798	0.00233494	3.23616e-10	405979	0.995598	0.946264	baseline
	Physical (summary score)	rs17724469	T	C	7	33431525	-0.0348954	0.00504903	4.80176e-12	405979	0.999367	0.989038	baseline
	Physical (summary score)	rs1562829	A	C	7	37963616	-0.00823087	0.00139421	3.55664e-09	405979	0.994145	0.172637	baseline
	Physical (summary score)	rs10435160	T	A	7	37997753	0.0114882	0.0016558	3.97192e-12	405979	0.995813	0.885805	baseline
	Physical (summary score)	rs1524065	C	A	7	38126589	-0.00825746	0.00110567	8.12643e-14	405979	0.999719	0.345518	baseline
	Physical (summary score)	rs4549685	C	T	7	39326478	-0.00808338	0.00111746	4.70111e-13	405979	0.998986	0.66959	baseline
	Physical (summary score)	rs1007358	A	G	7	46201355	-0.00896262	0.00128446	2.99985e-12	405979	0.998496	0.787117	baseline
	Physical (summary score)	rs35645744	C	T	7	46256176	0.017982	0.00220387	3.37132e-16	405979	0.995755	0.939237	baseline
	Physical (summary score)	rs28613848	G	A	7	46257460	-0.0102318	0.00105667	3.55877e-22	405979	0.994196	0.46392	baseline
	Physical (summary score)	rs60362516	C	G	7	46265561	0.0139939	0.00242091	7.45041e-09	405979	0.957063	0.948094	baseline
	Physical (summary score)	rs76394477	A	T	7	46350069	0.0174082	0.00296365	4.25657e-09	405979	0.964457	0.966283	baseline
	Physical (summary score)	rs7781943	C	T	7	46519469	0.0151416	0.00144376	9.85145e-26	405979	0.998265	0.842576	baseline
	Physical (summary score)	rs723149	A	G	7	46577056	0.0144397	0.00106025	3.08106e-42	405979	0.9987	0.436335	baseline
	Physical (summary score)	rs79276073	C	T	7	46612748	0.0210079	0.00360051	5.38877e-09	405979	0.942693	0.976878	baseline
	Physical (summary score)	rs11771756	T	C	7	56032827	-0.0069032	0.00124146	2.68912e-08	405979	0.998023	0.765611	baseline
	Physical (summary score)	rs71564907	A	C	7	65086756	-0.00691669	0.0012545	3.5173e-08	405979	0.997023	0.772179	baseline
	Physical (summary score)	rs6957745	T	C	7	73056750	-0.00805268	0.00130866	7.58438e-10	405979	0.990577	0.795323	baseline
	Physical (summary score)	rs4717828	C	T	7	73301526	0.010491	0.0015782	2.98195e-11	405979	0.991815	0.871763	baseline
	Physical (summary score)	rs17855988	G	C	7	73474825	-0.0126713	0.00178992	1.44944e-12	405979	0.967522	0.901197	baseline
	Physical (summary score)	rs7796089	G	C	7	77512098	-0.00647061	0.00110097	4.1734e-09	405979	1.00263	0.65128	baseline
	Physical (summary score)	rs17282763	T	C	7	82520166	-0.00673528	0.00115749	5.92489e-09	405979	0.990319	0.704909	baseline
	Physical (summary score)	rs79279387	A	G	7	92063954	-0.0145034	0.0024504	3.24384e-09	405979	0.969798	0.950093	baseline
	Physical (summary score)	rs34965037	G	C	7	92117993	-0.00748963	0.00124349	1.71124e-09	405979	0.979266	0.760246	baseline
	Physical (summary score)	rs117514298	C	T	7	92123966	-0.0236236	0.00364784	9.41456e-11	405979	1.00117	0.978835	baseline
	Physical (summary score)	rs117751067	C	T	7	92274230	-0.0239789	0.00379872	2.74834e-10	405979	0.915407	0.978651	baseline
	Physical (summary score)	rs6954290	G	T	7	92283098	-0.0203163	0.00112839	1.79061e-72	405979	0.993645	0.678177	baseline
	Physical (summary score)	rs62466068	T	C	7	92301890	0.018035	0.00139728	4.09826e-38	405979	1.00008	0.829545	baseline
	Physical (summary score)	rs2374594	G	A	7	92397291	-0.0144996	0.00196447	1.57181e-13	405979	0.998154	0.92231	baseline
	Physical (summary score)	rs7793983	A	G	7	92485039	-0.0134858	0.0020532	5.09331e-11	405979	0.937357	0.924441	baseline
	Physical (summary score)	rs77489095	T	C	7	92533838	-0.0153348	0.00219147	2.60555e-12	405979	0.993991	0.938387	baseline
	Physical (summary score)	rs34743807	A	G	7	92566685	0.0147264	0.00163974	2.68596e-19	405979	0.983827	0.881642	baseline
	Physical (summary score)	rs42528	T	C	7	94049356	0.00680888	0.00122051	2.4227e-08	405979	0.995458	0.247519	baseline
	Physical (summary score)	rs151111829	C	G	7	98781691	0.00805513	0.00125693	1.46906e-10	405979	1.00206	0.774738	baseline
	Physical (summary score)	rs574637649	C	T	7	99025328	-0.0251173	0.00273984	4.84284e-20	405979	0.981584	0.961026	baseline
	Physical (summary score)	rs45446698	T	G	7	99332948	-0.024284	0.00260544	1.15824e-20	405979	0.998741	0.957485	baseline
	Physical (summary score)	rs35414630	T	C	7	99614770	0.00856641	0.00136915	3.93124e-10	405979	0.997445	0.81996	baseline
	Physical (summary score)	rs17250196	G	T	7	99817196	-0.0163073	0.00235981	4.83281e-12	405979	0.982994	0.946745	baseline
	Physical (summary score)	rs1962268	T	A	7	100072772	-0.0166364	0.00238446	3.01578e-12	405979	0.968778	0.947097	baseline
	Physical (summary score)	rs11772580	G	T	7	100101648	0.00695908	0.0012434	2.18333e-08	405979	0.988208	0.763276	baseline
	Physical (summary score)	rs117763269	G	C	7	100177774	0.0248938	0.00394649	2.82983e-10	405979	0.959207	0.981168	baseline
	Physical (summary score)	rs13226864	G	A	7	100499315	-0.00883189	0.00135514	7.15814e-11	405979	1.00225	0.816298	baseline
	Physical (summary score)	rs28709821	G	C	7	100735887	0.0104072	0.00166563	4.15117e-10	405979	0.90218	0.873717	baseline
	Physical (summary score)	rs35760677	G	T	7	100788382	-0.00696788	0.00106316	5.60402e-11	405979	0.995429	0.568437	baseline
	Physical (summary score)	rs59847262	C	T	7	113536314	0.00815758	0.00132234	6.87037e-10	405979	1.00166	0.803869	baseline
	Physical (summary score)	rs2690836	T	C	7	113999223	-0.0063168	0.00107074	3.64653e-09	405979	0.973725	0.44886	baseline
	Physical (summary score)	rs74608755	A	C	7	120654447	-0.00710103	0.00125142	1.39197e-08	405979	0.997221	0.770627	baseline
	Physical (summary score)	rs10240772	A	G	7	120794845	-0.00806257	0.00105185	1.78608e-14	405979	0.998841	0.485465	baseline
	Physical (summary score)	rs1468310	G	A	7	123682804	0.00789668	0.00110375	8.40234e-13	405979	0.993664	0.648089	baseline
	Physical (summary score)	rs3807307	T	C	7	128579202	0.00628038	0.00105339	2.49063e-09	405979	1.00055	0.536799	baseline
	Physical (summary score)	rs11556924	C	T	7	129663496	-0.00774264	0.00107738	6.64508e-13	405979	0.99997	0.610216	baseline
	Physical (summary score)	rs10255837	C	T	7	135055741	0.00790846	0.00115492	7.50931e-12	405979	0.997123	0.29393	baseline
	Physical (summary score)	rs10227931	C	T	7	135084601	0.0102055	0.00184677	3.27341e-08	405979	0.998679	0.911018	baseline
	Physical (summary score)	rs112902252	T	C	7	135105194	-0.0218527	0.0029961	3.01509e-13	405979	0.99566	0.968101	baseline
	Physical (summary score)	rs3110823	A	C	7	135357476	-0.00982997	0.00139904	2.12178e-12	405979	0.998442	0.829701	baseline
	Physical (summary score)	rs3112361	G	A	7	135404561	-0.00862397	0.00149281	7.60379e-09	405979	0.943178	0.844471	baseline
	Physical (summary score)	rs199610373	A	G	7	139735856	-0.00954289	0.00136877	3.12752e-12	405979	0.989805	0.817945	baseline
	Physical (summary score)	rs118154483	C	T	7	139865194	-0.0234799	0.00398761	3.90355e-09	405979	0.903611	0.980407	baseline
	Physical (summary score)	rs6975257	T	G	7	140228118	-0.0110507	0.00128801	9.517e-18	405979	1.00013	0.789212	baseline
	Physical (summary score)	rs3829814	A	G	7	140426257	0.0100891	0.0010736	5.58985e-21	405979	0.973776	0.436011	baseline
	Physical (summary score)	rs9886260	G	A	7	140683398	0.0112564	0.00118039	1.48149e-21	405979	0.994662	0.274517	baseline
	Physical (summary score)	rs117343722	G	A	7	148527975	0.015735	0.00262621	2.07864e-09	405979	0.987549	0.95769	baseline
	Physical (summary score)	rs148190310	G	A	7	148564138	-0.0348714	0.00328832	2.83661e-26	405979	0.977659	0.973153	baseline
	Physical (summary score)	rs822530	A	T	7	148631555	-0.0164335	0.00131	4.25305e-36	405979	0.987399	0.204863	baseline
	Physical (summary score)	rs822547	G	A	7	148647093	-0.0128143	0.00118836	4.13143e-27	405979	0.996873	0.731943	baseline
	Physical (summary score)	rs35590396	G	A	7	148719792	0.0129796	0.00179788	5.22156e-13	405979	0.945667	0.899638	baseline
	Physical (summary score)	rs73725441	A	G	7	148739898	0.0109101	0.00162713	2.01233e-11	405979	0.994026	0.880929	baseline
	Physical (summary score)	rs117485563	C	A	7	149007953	0.0165333	0.00274713	1.76173e-09	405979	0.926074	0.95881	baseline
	Physical (summary score)	rs6977081	G	T	7	150542515	-0.0166428	0.00112554	1.79061e-49	405979	0.983435	0.668501	baseline
	Physical (summary score)	rs1049742	C	T	7	150554553	0.0115179	0.00192877	2.34866e-09	405979	1.00614	0.919832	baseline
	Physical (summary score)	rs117547300	G	A	7	150599293	-0.0237633	0.00381124	4.51627e-10	405979	0.963383	0.979869	baseline
	Physical (summary score)	rs3807370	A	G	7	150673314	-0.0103447	0.00109485	3.43795e-21	405979	0.989939	0.368246	baseline
	Physical (summary score)	rs4472433	A	G	7	150951016	0.00596208	0.00106071	1.90042e-08	405979	0.997137	0.437001	baseline
	Physical (summary score)	rs7792624	C	T	7	150968234	0.006958	0.00106664	6.8786e-11	405979	0.985466	0.437876	baseline
	Physical (summary score)	rs11760961	C	G	7	156308740	-0.00637421	0.00109245	5.38617e-09	405979	0.995095	0.632616	baseline
	Physical (summary score)	rs7833103	A	G	8	8206753	0.0063677	0.00105725	1.71313e-09	405979	0.986743	0.487937	baseline
	Physical (summary score)	rs777707	G	A	8	8584344	-0.00695821	0.0010534	3.96278e-11	405979	0.995772	0.470837	baseline
	Physical (summary score)	rs330941	T	C	8	9018657	0.00662241	0.00109483	1.45915e-09	405979	0.976231	0.621223	baseline
	Physical (summary score)	rs7016732	G	A	8	9397227	-0.00674296	0.00109898	8.48184e-10	405979	0.989284	0.360267	baseline
	Physical (summary score)	rs7844461	T	A	8	9653055	0.00721798	0.00108473	2.84839e-11	405979	1.00003	0.626538	baseline
	Physical (summary score)	rs11986122	C	G	8	10009949	0.00597473	0.00106977	2.33658e-08	405979	0.985224	0.575436	baseline
	Physical (summary score)	rs1908814	C	A	8	11755055	0.00583435	0.00105471	3.17154e-08	405979	0.998477	0.455221	baseline
	Physical (summary score)	rs73203996	A	G	8	13218984	0.00801766	0.00144536	2.90335e-08	405979	0.996387	0.843157	baseline
	Physical (summary score)	rs138732556	C	T	8	13232757	0.0186445	0.00334538	2.50081e-08	405979	0.981807	0.974279	baseline
	Physical (summary score)	rs7005238	C	T	8	13273072	-0.00897766	0.00108654	1.42528e-16	405979	0.982009	0.388235	baseline
	Physical (summary score)	rs1158026	A	G	8	13354119	-0.013517	0.00222419	1.22242e-09	405979	0.999297	0.059196	baseline
	Physical (summary score)	rs76364830	G	A	8	13372120	0.0218852	0.00218974	1.61287e-23	405979	0.982504	0.937677	baseline
	Physical (summary score)	rs78498989	C	T	8	13412257	0.0150314	0.00257533	5.32537e-09	405979	0.996965	0.956469	baseline
	Physical (summary score)	rs4288380	A	G	8	23173314	0.0080692	0.00123913	7.41652e-11	405979	0.994921	0.235799	baseline
	Physical (summary score)	rs73228208	G	A	8	23381769	-0.00736258	0.00126203	5.41415e-09	405979	0.987109	0.773617	baseline
	Physical (summary score)	rs62501195	A	C	8	24041988	0.0148653	0.00141407	7.56833e-26	405979	0.968941	0.828531	baseline
	Physical (summary score)	rs907305	G	T	8	24146654	-0.00844698	0.00134123	3.01655e-10	405979	0.87066	0.227507	baseline
	Physical (summary score)	rs56159016	G	A	8	25276433	0.00657149	0.00109839	2.19275e-09	405979	0.995999	0.644205	baseline
	Physical (summary score)	rs6557894	C	T	8	26086913	0.00595457	0.00105269	1.54476e-08	405979	0.998841	0.535763	baseline
	Physical (summary score)	rs34220779	A	C	8	26137597	0.00919997	0.00164781	2.36184e-08	405979	0.999368	0.885419	baseline
	Physical (summary score)	rs1899494	C	A	8	26398643	0.00858202	0.00119585	7.15155e-13	405979	0.998667	0.739234	baseline
	Physical (summary score)	rs404735	C	T	8	26428064	0.00734618	0.00133692	3.91048e-08	405979	0.993281	0.808119	baseline
	Physical (summary score)	rs17384485	C	T	8	27560651	0.00649451	0.00112649	8.15248e-09	405979	0.989484	0.675193	baseline
	Physical (summary score)	rs1052873	C	T	8	27667793	-0.00832883	0.00131617	2.48239e-10	405979	0.983961	0.797475	baseline
	Physical (summary score)	rs13248936	A	G	8	30316162	-0.00606649	0.00105227	8.15962e-09	405979	0.994605	0.502587	baseline
	Physical (summary score)	rs149683285	G	A	8	33404281	0.0102174	0.00174336	4.60723e-09	405979	0.956795	0.894045	baseline
	Physical (summary score)	rs13253422	A	C	8	34496458	0.0180703	0.0032369	2.36946e-08	405979	1.00199	0.97305	baseline
	Physical (summary score)	rs13263338	T	C	8	49418561	-0.0070316	0.0012256	9.62144e-09	405979	0.999222	0.758041	baseline
	Physical (summary score)	rs74423717	T	A	8	53229336	-0.0104075	0.00177434	4.4761e-09	405979	1.00267	0.903463	baseline
	Physical (summary score)	rs62515386	C	A	8	56858274	-0.0135346	0.00154582	2.03049e-18	405979	0.94738	0.858309	baseline
	Physical (summary score)	rs7002888	C	G	8	56868641	0.0071421	0.00107118	2.60196e-11	405979	0.989752	0.586525	baseline
	Physical (summary score)	rs145846214	G	A	8	56931540	0.0308778	0.00550813	2.07229e-08	405979	0.853769	0.989258	baseline
	Physical (summary score)	rs147700781	A	T	8	56951791	-0.0411002	0.00497516	1.44378e-16	405979	0.83776	0.98654	baseline
	Physical (summary score)	rs151095389	G	A	8	56964340	-0.0245065	0.00360516	1.06365e-11	405979	0.914923	0.976291	baseline
	Physical (summary score)	rs76373628	G	A	8	57111746	-0.014695	0.00219124	1.9971e-11	405979	0.956666	0.935957	baseline
	Physical (summary score)	rs72656010	T	C	8	57122215	0.027915	0.00156261	2.23872e-71	405979	0.992002	0.869224	baseline
	Physical (summary score)	rs62515432	T	C	8	57123523	-0.0217678	0.00129563	2.40104e-63	405979	0.992703	0.791237	baseline
	Physical (summary score)	rs143113777	T	G	8	57160308	0.0271379	0.00476784	1.25658e-08	405979	0.90975	0.986506	baseline
	Physical (summary score)	rs62516734	A	G	8	57282479	0.00842467	0.0013325	2.57472e-10	405979	0.991219	0.805948	baseline
	Physical (summary score)	rs71519454	G	A	8	57301758	0.00920531	0.0012634	3.19007e-13	405979	0.981165	0.772413	baseline
	Physical (summary score)	rs187048445	G	A	8	57320122	0.0305323	0.00520656	4.51326e-09	405979	0.963226	0.989345	baseline
	Physical (summary score)	rs139744105	C	A	8	57359637	-0.0291375	0.00515351	1.56841e-08	405979	0.881973	0.988105	baseline
	Physical (summary score)	rs34242338	C	T	8	57382786	-0.0172356	0.00152051	8.7579e-30	405979	0.982625	0.858901	baseline
	Physical (summary score)	rs2670020	A	C	8	57447242	-0.0210849	0.00355399	2.97934e-09	405979	0.958396	0.0232909	baseline
	Physical (summary score)	rs1095862	G	A	8	57548853	0.0156564	0.00268332	5.3884e-09	405979	0.95703	0.958308	baseline
	Physical (summary score)	rs11776610	T	A	8	57635623	-0.00825744	0.00139586	3.30506e-09	405979	0.99052	0.827667	baseline
	Physical (summary score)	rs4737446	G	T	8	57665019	-0.0106484	0.00114428	1.33076e-20	405979	0.990732	0.305686	baseline
	Physical (summary score)	rs76723785	G	C	8	57676990	-0.011172	0.00180026	5.44365e-10	405979	0.994512	0.905656	baseline
	Physical (summary score)	rs28651916	G	A	8	75799990	-0.00840791	0.00126417	2.91273e-11	405979	0.976296	0.771112	baseline
	Physical (summary score)	rs2956605	A	C	8	75883054	0.00861645	0.00108203	1.67571e-15	405979	0.987061	0.391329	baseline
	Physical (summary score)	rs17297926	T	C	8	76004898	0.0191468	0.00268371	9.71852e-13	405979	0.995879	0.960009	baseline
	Physical (summary score)	rs2626353	G	A	8	77707613	-0.00732844	0.00123155	2.67214e-09	405979	0.97139	0.751331	baseline
	Physical (summary score)	rs61729527	C	T	8	77761919	0.0152579	0.00238382	1.54768e-10	405979	0.997922	0.948782	baseline
	Physical (summary score)	rs4735769	A	C	8	78104676	-0.0147962	0.0011626	4.19276e-37	405979	0.998311	0.71449	baseline
	Physical (summary score)	rs28804450	C	T	8	78277585	-0.0133771	0.00197374	1.22264e-11	405979	0.99627	0.923126	baseline
	Physical (summary score)	rs55867249	C	T	8	78602151	-0.00829499	0.00151164	4.07831e-08	405979	0.987985	0.857817	baseline
	Physical (summary score)	rs10106162	C	T	8	78607731	-0.0121759	0.00199796	1.09999e-09	405979	0.972021	0.923102	baseline
	Physical (summary score)	rs975798	C	T	8	78768454	-0.0078279	0.00108212	4.69462e-13	405979	0.998666	0.379511	baseline
	Physical (summary score)	rs784805	G	A	8	97407851	-0.00586862	0.00105962	3.05204e-08	405979	0.993193	0.443825	baseline
	Physical (summary score)	rs1788161	A	T	8	100696695	-0.00820336	0.00137955	2.74126e-09	405979	0.973079	0.181656	baseline
	Physical (summary score)	rs3116095	C	T	8	110323258	-0.00591832	0.00105	1.73544e-08	405979	1.00049	0.4814	baseline
	Physical (summary score)	rs34824085	A	G	8	110350921	0.00849063	0.00139606	1.18801e-09	405979	0.997769	0.82923	baseline
	Physical (summary score)	rs2721940	A	C	8	116636281	0.0077504	0.00107343	5.19039e-13	405979	0.996239	0.39911	baseline
	Physical (summary score)	rs4876361	G	A	8	117566387	0.00720812	0.00117779	9.35556e-10	405979	0.993117	0.276176	baseline
	Physical (summary score)	rs1599473	G	T	8	120475358	0.0114724	0.00122682	8.65765e-21	405979	0.993673	0.756689	baseline
	Physical (summary score)	rs10283100	A	G	8	120596023	-0.0203596	0.00228974	6.02005e-19	405979	0.997236	0.0558009	baseline
	Physical (summary score)	rs6982863	A	G	8	120638194	-0.00947098	0.0011906	1.79473e-15	405979	0.972455	0.724228	baseline
	Physical (summary score)	rs7006697	G	A	8	120687892	0.00748197	0.00116638	1.41101e-10	405979	0.988259	0.712617	baseline
	Physical (summary score)	rs10110223	G	A	8	120887566	0.00685869	0.00105497	7.95976e-11	405979	0.998567	0.453772	baseline
	Physical (summary score)	rs56311349	A	G	8	121288882	-0.00760913	0.00137642	3.23512e-08	405979	0.995539	0.822561	baseline
	Physical (summary score)	rs3802266	A	G	8	123985708	-0.00956888	0.00105748	1.44577e-19	405979	0.998337	0.557936	baseline
	Physical (summary score)	rs4870941	G	C	8	126498828	0.00982036	0.00124649	3.31513e-15	405979	0.971973	0.760201	baseline
	Physical (summary score)	rs13257657	T	C	8	128986335	0.00865931	0.00156062	2.87899e-08	405979	0.99946	0.869944	baseline
	Physical (summary score)	rs55883423	G	C	8	129224888	-0.00903586	0.00133574	1.33598e-11	405979	0.97902	0.803557	baseline
	Physical (summary score)	rs7814625	G	A	8	130541447	0.00704589	0.00109608	1.29083e-10	405979	0.990721	0.636752	baseline
	Physical (summary score)	rs7815955	A	T	8	130719567	0.0190714	0.00130623	2.79254e-48	405979	0.998464	0.7973	baseline
	Physical (summary score)	rs4285452	A	G	8	130764791	0.00910202	0.00106368	1.15718e-17	405979	0.980386	0.542912	baseline
	Physical (summary score)	rs6471133	A	C	8	134611160	-0.00808673	0.00131688	8.2107e-10	405979	0.999706	0.80192	baseline
	Physical (summary score)	rs62523690	T	C	8	135482762	-0.00652126	0.00115852	1.8128e-08	405979	0.977305	0.700282	baseline
	Physical (summary score)	rs67923642	G	A	8	135487402	-0.00997341	0.0012597	2.42717e-15	405979	0.991759	0.773932	baseline
	Physical (summary score)	rs4609154	T	C	8	135562884	0.0074508	0.00118715	3.46929e-10	405979	0.990655	0.729833	baseline
	Physical (summary score)	rs4909912	C	T	8	135572297	0.0139725	0.00106269	1.74221e-39	405979	0.995829	0.571999	baseline
	Physical (summary score)	rs7004326	A	C	8	135610915	0.00714528	0.00112801	2.38276e-10	405979	0.996224	0.681053	baseline
	Physical (summary score)	rs148144107	G	A	8	135615293	0.0306803	0.00528462	6.41402e-09	405979	0.957107	0.989594	baseline
	Physical (summary score)	rs12541381	G	A	8	135649848	0.0159168	0.00119963	3.54242e-40	405979	1.00107	0.742787	baseline
	Physical (summary score)	rs2439810	G	A	8	135662661	-0.00958292	0.00132597	4.93401e-13	405979	0.999313	0.805511	baseline
	Physical (summary score)	rs71528371	C	T	8	135684638	-0.0168381	0.00148499	8.42558e-30	405979	0.994566	0.852842	baseline
	Physical (summary score)	rs1987218	A	T	8	135737339	0.00809898	0.0011294	7.44218e-13	405979	0.993551	0.681031	baseline
	Physical (summary score)	rs4388416	C	T	8	135745502	0.0109985	0.00175958	4.08762e-10	405979	0.96075	0.896818	baseline
	Physical (summary score)	rs16905249	C	A	8	135792825	0.00809632	0.00111284	3.45462e-13	405979	0.972495	0.646249	baseline
	Physical (summary score)	rs10106201	C	A	8	135809634	0.00764815	0.00114956	2.86946e-11	405979	1.00152	0.704813	baseline
	Physical (summary score)	rs3735773	C	T	8	135840879	-0.00892147	0.0015217	4.55072e-09	405979	0.994046	0.861121	baseline
	Physical (summary score)	rs11136278	A	G	8	144356057	0.00747375	0.00122864	1.1801e-09	405979	1.00131	0.23954	baseline
	Physical (summary score)	rs9650469	G	C	8	144837330	-0.00625654	0.00107278	5.47394e-09	405979	0.993163	0.404544	baseline
	Physical (summary score)	rs10866916	T	C	8	145006790	0.0083889	0.00107414	5.724e-15	405979	0.996042	0.602347	baseline
	Physical (summary score)	rs1983753	G	A	9	4160364	-0.0110673	0.0014882	1.03229e-13	405979	0.988655	0.148055	baseline
	Physical (summary score)	rs10814916	A	C	9	4293150	-0.00614412	0.00105135	5.0953e-09	405979	0.99978	0.490913	baseline
	Physical (summary score)	rs10046853	C	G	9	14456931	-0.00613191	0.00105641	6.45729e-09	405979	0.997193	0.543036	baseline
	Physical (summary score)	rs6475052	C	T	9	16428625	-0.00815657	0.00107283	2.89668e-14	405979	0.991596	0.589071	baseline
	Physical (summary score)	rs1415473	T	C	9	16594682	-0.0122501	0.00218967	2.21274e-08	405979	0.99319	0.938185	baseline
	Physical (summary score)	rs2050617	A	T	9	16638460	-0.00599589	0.00105664	1.39111e-08	405979	0.989769	0.504638	baseline
	Physical (summary score)	rs12335424	C	T	9	16692104	-0.0113026	0.00180289	3.62994e-10	405979	0.993517	0.905526	baseline
	Physical (summary score)	rs1319424	G	A	9	16726000	-0.00740845	0.00121315	1.01644e-09	405979	0.988376	0.254675	baseline
	Physical (summary score)	rs10963680	G	A	9	18629283	0.00766837	0.0012336	5.0919e-10	405979	0.98764	0.757318	baseline
	Physical (summary score)	rs117656951	T	G	9	22296589	-0.0197041	0.00340879	7.45281e-09	405979	0.963515	0.974685	baseline
	Physical (summary score)	rs57403314	C	T	9	23576702	-0.0068124	0.00112233	1.27991e-09	405979	0.995521	0.672417	baseline
	Physical (summary score)	rs143760176	T	G	9	33700435	-0.0153536	0.00236554	8.55461e-11	405979	0.99921	0.947892	baseline
	Physical (summary score)	rs12378752	T	C	9	34083158	-0.0103431	0.00172175	1.88617e-09	405979	0.979455	0.893539	baseline
	Physical (summary score)	rs4878628	C	T	9	35766561	0.00781252	0.0011833	4.04855e-11	405979	0.996357	0.728007	baseline
	Physical (summary score)	rs13297831	C	G	9	35911833	0.00909901	0.00107523	2.61999e-17	405979	0.975095	0.570732	baseline
	Physical (summary score)	rs3814115	T	C	9	78504729	-0.00959244	0.00112756	1.78156e-17	405979	1.00077	0.681509	baseline
	Physical (summary score)	rs35307904	G	A	9	78511889	0.0182335	0.00161562	1.54312e-29	405979	0.988641	0.878155	baseline
	Physical (summary score)	rs4271035	A	G	9	78540045	-0.00727785	0.00106032	6.70502e-12	405979	0.986743	0.533039	baseline
	Physical (summary score)	rs11144779	T	C	9	78792699	0.00711958	0.00116018	8.43082e-10	405979	0.984165	0.703796	baseline
	Physical (summary score)	rs7851864	A	G	9	83854292	-0.00641162	0.00114014	1.87085e-08	405979	0.993548	0.690073	baseline
	Physical (summary score)	rs62562590	G	A	9	86693252	0.00675344	0.00114152	3.29496e-09	405979	0.97829	0.682593	baseline
	Physical (summary score)	rs10780804	G	C	9	89610353	-0.00635498	0.00107237	3.10213e-09	405979	0.998891	0.40221	baseline
	Physical (summary score)	rs7873683	T	C	9	89922872	-0.00610798	0.00106676	1.02991e-08	405979	0.998308	0.416809	baseline
	Physical (summary score)	rs56204245	G	A	9	90769602	0.00964633	0.00168672	1.07157e-08	405979	0.810297	0.139163	baseline
	Physical (summary score)	rs10746837	G	A	9	90873653	0.00950318	0.00107171	7.49376e-19	405979	0.987571	0.419344	baseline
	Physical (summary score)	rs3138489	A	C	9	92218862	0.00780161	0.00106153	1.99067e-13	405979	0.982431	0.479909	baseline
	Physical (summary score)	rs78155973	G	C	9	95046659	-0.0120964	0.00188337	1.33854e-10	405979	0.943449	0.909231	baseline
	Physical (summary score)	rs12683776	G	A	9	95434401	0.00897318	0.00106154	2.83988e-17	405979	0.997517	0.435164	baseline
	Physical (summary score)	rs10761190	T	C	9	95774846	0.00592125	0.00106638	2.81365e-08	405979	0.993057	0.573455	baseline
	Physical (summary score)	rs72743489	G	A	9	96168483	-0.00650942	0.00107329	1.31999e-09	405979	0.993412	0.407314	baseline
	Physical (summary score)	rs2398861	A	G	9	96430747	0.00686678	0.00120806	1.31474e-08	405979	0.990319	0.742782	baseline
	Physical (summary score)	rs117393064	G	A	9	96825955	0.0127777	0.00219171	5.54217e-09	405979	0.980301	0.937437	baseline
	Physical (summary score)	rs7866254	G	A	9	96903469	0.0130966	0.00128726	2.59e-24	405979	0.983139	0.783664	baseline
	Physical (summary score)	rs112594996	G	A	9	96914890	-0.0299869	0.0025117	7.41993e-33	405979	1.00058	0.954145	baseline
	Physical (summary score)	rs12378270	G	A	9	97059186	0.0175437	0.00241693	3.90931e-13	405979	0.827196	0.93914	baseline
	Physical (summary score)	rs192122412	C	A	9	97136360	0.0289293	0.0050379	9.33813e-09	405979	0.937609	0.988259	baseline
	Physical (summary score)	rs9409750	C	T	9	97159426	0.0081623	0.00108944	6.7733e-14	405979	0.998881	0.630321	baseline
	Physical (summary score)	rs10993245	T	A	9	97317712	-0.0113493	0.00186887	1.25704e-09	405979	0.985441	0.912017	baseline
	Physical (summary score)	rs149672830	G	A	9	97321785	0.0294275	0.00394266	8.4004e-14	405979	1.00145	0.981933	baseline
	Physical (summary score)	rs2460137	T	C	9	97341496	0.0125723	0.00205399	9.30229e-10	405979	0.987041	0.071418	baseline
	Physical (summary score)	rs10993350	C	T	9	97559511	0.0199074	0.00225063	9.13061e-19	405979	0.989459	0.941476	baseline
	Physical (summary score)	rs146020907	G	A	9	97595465	0.0306963	0.00422597	3.7653e-13	405979	0.926792	0.983018	baseline
	Physical (summary score)	rs10993370	C	G	9	97617103	-0.00943777	0.00106204	6.30957e-19	405979	0.992275	0.556598	baseline
	Physical (summary score)	rs76326161	T	A	9	97812838	0.0190966	0.00201716	2.8774e-21	405979	0.998421	0.926645	baseline
	Physical (summary score)	rs4647457	T	A	9	97978138	0.0167545	0.00216145	9.0803e-15	405979	0.973211	0.935005	baseline
	Physical (summary score)	rs145530541	T	C	9	98063838	0.0289534	0.00492376	4.09421e-09	405979	0.882466	0.98692	baseline
	Physical (summary score)	rs549658720	T	G	9	98079884	0.0304344	0.00451427	1.56423e-11	405979	0.940095	0.985372	baseline
	Physical (summary score)	rs2810915	G	T	9	98104492	0.00999664	0.00109171	5.34318e-20	405979	0.944503	0.431779	baseline
	Physical (summary score)	rs372958	C	T	9	98142505	-0.00701152	0.00112422	4.46673e-10	405979	1.00024	0.32238	baseline
	Physical (summary score)	rs28573122	A	G	9	98190335	-0.00622372	0.00112014	2.75727e-08	405979	0.96944	0.651529	baseline
	Physical (summary score)	rs28701981	T	C	9	98217581	-0.0154415	0.00110632	2.83139e-44	405979	0.992928	0.650577	baseline
	Physical (summary score)	rs473902	T	G	9	98256235	0.0271441	0.00183793	2.32595e-49	405979	1.00189	0.910356	baseline
	Physical (summary score)	rs71499905	A	T	9	98267643	0.0202685	0.00324071	3.9919e-10	405979	0.996805	0.972884	baseline
	Physical (summary score)	rs113343136	G	A	9	98314306	-0.0178209	0.00178138	1.46386e-23	405979	0.976667	0.901122	baseline
	Physical (summary score)	rs17370391	T	C	9	98319969	-0.00955626	0.00136329	2.38836e-12	405979	0.999068	0.818185	baseline
	Physical (summary score)	rs34592343	C	T	9	98328484	-0.0103147	0.00168231	8.71606e-10	405979	0.999329	0.890339	baseline
	Physical (summary score)	rs147700390	G	A	9	98374470	-0.02659	0.00462056	8.67901e-09	405979	0.932612	0.985933	baseline
	Physical (summary score)	rs4743122	T	C	9	98397997	-0.00847487	0.00105943	1.24997e-15	405979	0.985549	0.517678	baseline
	Physical (summary score)	rs10990303	C	T	9	98410405	-0.013669	0.00127602	8.91867e-27	405979	0.95884	0.770403	baseline
	Physical (summary score)	rs7869411	A	G	9	98432670	-0.00815725	0.0010707	2.56389e-14	405979	0.991599	0.416783	baseline
	Physical (summary score)	rs817161	G	A	9	98477712	0.0153509	0.00256888	2.29055e-09	405979	0.926245	0.952574	baseline
	Physical (summary score)	rs4743306	T	C	9	98534372	0.00643281	0.00105188	9.62454e-10	405979	1.00017	0.479376	baseline
	Physical (summary score)	rs689860	G	A	9	98649232	-0.00838343	0.00111008	4.28351e-14	405979	0.994417	0.656812	baseline
	Physical (summary score)	rs14884	T	C	9	98780606	-0.0148827	0.00211398	1.92044e-12	405979	0.976459	0.0678884	baseline
	Physical (summary score)	rs112338337	A	G	9	98917157	0.0114806	0.00207403	3.10527e-08	405979	0.941935	0.926423	baseline
	Physical (summary score)	rs8190478	G	A	9	99064883	0.00614086	0.00110185	2.5004e-08	405979	0.965976	0.620319	baseline
	Physical (summary score)	rs16910750	G	C	9	99084471	-0.0205358	0.00144642	9.46673e-46	405979	0.985684	0.840642	baseline
	Physical (summary score)	rs4743729	A	C	9	99097872	-0.0105272	0.00112191	6.39588e-21	405979	0.989542	0.331827	baseline
	Physical (summary score)	rs148208017	C	T	9	99217021	-0.0337253	0.00472863	9.88098e-13	405979	0.946322	0.986767	baseline
	Physical (summary score)	rs563335682	A	G	9	99428831	-0.0161299	0.00159578	5.098e-24	405979	0.968315	0.871489	baseline
	Physical (summary score)	rs2120260	C	T	9	99477825	-0.00843359	0.00151792	2.76007e-08	405979	0.997371	0.139675	baseline
	Physical (summary score)	rs953715	C	T	9	99734369	-0.0114624	0.00157556	3.46099e-13	405979	0.978312	0.869152	baseline
	Physical (summary score)	rs62558845	C	T	9	99763282	0.00852875	0.00155489	4.1319e-08	405979	0.991872	0.867212	baseline
	Physical (summary score)	rs12554172	G	A	9	100797597	0.00743217	0.00127426	5.45884e-09	405979	0.991259	0.779991	baseline
	Physical (summary score)	rs1572136	G	C	9	101740604	0.00865007	0.00118622	3.0507e-13	405979	0.989502	0.727139	baseline
	Physical (summary score)	rs10119316	G	A	9	103909305	0.00734265	0.00127625	8.75145e-09	405979	0.998004	0.78307	baseline
	Physical (summary score)	rs10217420	G	A	9	106911946	0.00661459	0.00106251	4.8022e-10	405979	0.982802	0.469079	baseline
	Physical (summary score)	rs7468493	A	G	9	108798258	0.0090842	0.00116341	5.79696e-15	405979	0.986808	0.707548	baseline
	Physical (summary score)	rs2090409	C	A	9	108967088	0.0136188	0.00113337	2.91944e-33	405979	0.998228	0.684906	baseline
	Physical (summary score)	rs78327215	A	G	9	109065144	0.019307	0.00330225	5.01649e-09	405979	0.945929	0.972469	baseline
	Physical (summary score)	rs77137431	C	A	9	109175237	-0.0103427	0.00189611	4.9058e-08	405979	0.999509	0.916106	baseline
	Physical (summary score)	rs902144	G	C	9	109177571	-0.00887358	0.00105304	3.55713e-17	405979	0.998966	0.518866	baseline
	Physical (summary score)	rs11562314	C	T	9	109553406	-0.00749328	0.0012568	2.48869e-09	405979	0.948161	0.244098	baseline
	Physical (summary score)	rs78509281	C	T	9	109566543	-0.0173859	0.00242696	7.85416e-13	405979	0.965882	0.948841	baseline
	Physical (summary score)	rs7858917	T	A	9	109643880	-0.0121395	0.0011555	8.11708e-26	405979	0.991591	0.703436	baseline
	Physical (summary score)	rs6477744	G	C	9	112926195	-0.00582509	0.00105386	3.24997e-08	405979	1.00214	0.543225	baseline
	Physical (summary score)	rs1049927	T	C	9	113018755	0.00885384	0.00151166	4.71194e-09	405979	0.994057	0.858335	baseline
	Physical (summary score)	rs10980706	G	T	9	113803627	0.00784846	0.00122892	1.69746e-10	405979	0.995514	0.757231	baseline
	Physical (summary score)	rs1008158	A	G	9	113828811	-0.00616688	0.00111468	3.15813e-08	405979	0.989091	0.658834	baseline
	Physical (summary score)	rs4979004	G	A	9	114309111	0.00758927	0.00110425	6.29651e-12	405979	0.997377	0.348688	baseline
	Physical (summary score)	rs74999040	C	T	9	114335873	-0.00980961	0.00162063	1.42217e-09	405979	0.988007	0.878788	baseline
	Physical (summary score)	rs7019849	T	C	9	116984070	-0.00935339	0.00135359	4.84395e-12	405979	0.991685	0.187031	baseline
	Physical (summary score)	rs2636877	T	C	9	117048205	0.00778979	0.00105638	1.65577e-13	405979	0.993781	0.469369	baseline
	Physical (summary score)	rs7026283	G	C	9	118020625	-0.00652223	0.00108062	1.5834e-09	405979	1.00296	0.619059	baseline
	Physical (summary score)	rs112281638	C	A	9	118181330	0.0124376	0.00206127	1.6e-09	405979	0.969549	0.927725	baseline
	Physical (summary score)	rs62576695	C	T	9	118309051	-0.00738244	0.00132627	2.6019e-08	405979	0.998599	0.804524	baseline
	Physical (summary score)	rs145399832	T	C	9	118474403	0.0253373	0.0045621	2.79402e-08	405979	0.922239	0.985397	baseline
	Physical (summary score)	rs34894280	G	T	9	118510411	0.0118509	0.0020101	3.7319e-09	405979	0.976063	0.924173	baseline
	Physical (summary score)	rs7853895	T	C	9	118567474	0.00658725	0.0010915	1.58924e-09	405979	0.962646	0.404211	baseline
	Physical (summary score)	rs1993014	A	G	9	118773091	-0.00671968	0.00114315	4.14668e-09	405979	0.985855	0.311355	baseline
	Physical (summary score)	rs116922558	A	G	9	118802375	0.0204356	0.0027175	5.47646e-14	405979	0.967595	0.959732	baseline
	Physical (summary score)	rs55760822	T	G	9	118966861	-0.0141287	0.00193157	2.58107e-13	405979	0.992907	0.918854	baseline
	Physical (summary score)	rs12347137	A	C	9	119122721	0.018084	0.00130667	1.46622e-43	405979	0.998035	0.796492	baseline
	Physical (summary score)	rs6478233	T	C	9	119134875	0.00776188	0.00109769	1.53745e-12	405979	0.990994	0.363096	baseline
	Physical (summary score)	rs7874402	C	T	9	119136235	0.00902528	0.00114593	3.38143e-15	405979	0.865282	0.582574	baseline
	Physical (summary score)	rs112183369	G	A	9	119201681	0.00891884	0.00118658	5.62859e-14	405979	0.994929	0.729891	baseline
	Physical (summary score)	rs67932442	A	G	9	119218693	-0.0174758	0.00179882	2.59836e-22	405979	0.995286	0.905268	baseline
	Physical (summary score)	rs7871810	T	C	9	119374883	0.0133044	0.00107895	6.18159e-35	405979	0.999822	0.387633	baseline
	Physical (summary score)	rs2165554	C	T	9	119479774	0.00619646	0.00108915	1.27582e-08	405979	0.991055	0.622367	baseline
	Physical (summary score)	rs7033339	G	A	9	123503438	0.00870207	0.00114468	2.91206e-14	405979	0.985095	0.310202	baseline
	Physical (summary score)	rs113179388	G	A	9	123849924	-0.0102615	0.00166861	7.76265e-10	405979	0.999942	0.888343	baseline
	Physical (summary score)	rs10818772	A	T	9	125724808	0.00655911	0.00105781	5.62251e-10	405979	0.989424	0.47721	baseline
	Physical (summary score)	rs10818799	C	T	9	126033060	-0.00876389	0.00149496	4.56531e-09	405979	0.982159	0.852405	baseline
	Physical (summary score)	rs72755190	T	C	9	126233079	0.0118679	0.00215899	3.86429e-08	405979	0.997062	0.936482	baseline
	Physical (summary score)	rs388704	G	T	9	127801357	0.00770499	0.00106178	3.96735e-13	405979	0.996675	0.435077	baseline
	Physical (summary score)	rs13294786	A	G	9	128156961	0.00832345	0.0010898	2.2136e-14	405979	0.998383	0.630547	baseline
	Physical (summary score)	rs13284551	C	T	9	128411969	0.00768469	0.00109058	1.83569e-12	405979	0.99975	0.633024	baseline
	Physical (summary score)	rs10987017	A	G	9	128668715	0.00775078	0.00109924	1.77623e-12	405979	0.997405	0.355712	baseline
	Physical (summary score)	rs2789514	G	A	9	129833029	-0.01036	0.00156757	3.87079e-11	405979	0.98391	0.131741	baseline
	Physical (summary score)	rs10819462	C	T	9	131862730	0.00737724	0.0011488	1.34791e-10	405979	0.980212	0.309019	baseline
	Physical (summary score)	rs7040344	C	T	9	133452158	0.0130191	0.00110727	6.44021e-32	405979	0.986899	0.646942	baseline
	Physical (summary score)	rs11789553	G	A	9	133501495	-0.00904607	0.00142411	2.12442e-10	405979	0.998943	0.83715	baseline
	Physical (summary score)	rs7864563	A	G	9	133550836	0.00586746	0.00106776	3.90436e-08	405979	0.99435	0.420812	baseline
	Physical (summary score)	rs12216896	C	T	9	136058188	0.0127079	0.00221567	9.72523e-09	405979	0.913298	0.934027	baseline
	Physical (summary score)	rs4962153	A	G	9	136323754	-0.0135653	0.00153459	9.59401e-19	405979	1.00501	0.135213	baseline
	Physical (summary score)	rs9330462	A	C	9	136385088	-0.00748444	0.00108745	5.88031e-12	405979	1.00242	0.370373	baseline
	Physical (summary score)	rs146671954	G	A	9	136934203	-0.0119884	0.00142293	3.60413e-17	405979	0.997277	0.836452	baseline
	Physical (summary score)	rs10993917	G	A	9	136941194	0.00695321	0.00114865	1.41847e-09	405979	0.99561	0.699396	baseline
	Physical (summary score)	rs2274114	G	A	9	139091460	-0.0125229	0.0013461	1.3649e-20	405979	0.990352	0.810028	baseline
	Physical (summary score)	rs12684650	C	T	9	139110654	0.0144816	0.00112815	1.02212e-37	405979	0.998727	0.680539	baseline
	Physical (summary score)	rs71483269	T	C	9	139144134	0.00958017	0.00116914	2.52232e-16	405979	0.861056	0.376015	baseline
	Physical (summary score)	rs34602454	A	C	9	139374457	-0.00756612	0.00117424	1.16832e-10	405979	1.00101	0.72339	baseline
	Physical (summary score)	rs12764498	T	C	10	5042294	0.0172405	0.00164615	1.14657e-25	405979	0.986295	0.883286	baseline
	Physical (summary score)	rs114185359	G	A	10	11966572	0.0112121	0.00164409	9.12641e-12	405979	0.974611	0.881357	baseline
	Physical (summary score)	rs7919751	A	G	10	12186449	-0.00692648	0.00105039	4.27464e-11	405979	1.00268	0.53071	baseline
	Physical (summary score)	rs61848342	T	C	10	12303813	0.00940908	0.00108871	5.50427e-18	405979	0.994975	0.628317	baseline
	Physical (summary score)	rs11257665	C	G	10	12309929	0.0166049	0.00284491	5.32488e-09	405979	0.899368	0.960612	baseline
	Physical (summary score)	rs34321514	G	T	10	12949653	0.011691	0.00117136	1.85055e-23	405979	0.993648	0.718871	baseline
	Physical (summary score)	rs1659850	G	T	10	12982925	-0.00724355	0.00106862	1.21507e-11	405979	1.00252	0.595911	baseline
	Physical (summary score)	rs4748146	A	G	10	15206803	-0.00660749	0.00109778	1.75521e-09	405979	0.998395	0.645148	baseline
	Physical (summary score)	rs11014285	G	A	10	25178864	-0.0098508	0.00143068	5.76368e-12	405979	0.975225	0.834595	baseline
	Physical (summary score)	rs2808290	C	T	10	27900882	-0.00621328	0.00105373	3.71313e-09	405979	0.99255	0.495255	baseline
	Physical (summary score)	rs76841797	C	T	10	28812689	0.0167214	0.00292198	1.04884e-08	405979	0.942902	0.964519	baseline
	Physical (summary score)	rs7918664	G	C	10	28819640	0.00887136	0.00116896	3.22181e-14	405979	0.999307	0.719574	baseline
	Physical (summary score)	rs111975669	A	G	10	28842691	-0.0209445	0.00380024	3.56041e-08	405979	0.954701	0.979604	baseline
	Physical (summary score)	rs332194	T	C	10	28922228	0.0121019	0.00131337	3.1304e-20	405979	0.995412	0.200872	baseline
	Physical (summary score)	rs10826493	T	C	10	28981191	0.00589168	0.00105533	2.36685e-08	405979	0.991572	0.523166	baseline
	Physical (summary score)	rs947099	G	A	10	31129883	-0.00648057	0.00109512	3.26528e-09	405979	1.00327	0.644329	baseline
	Physical (summary score)	rs10776560	C	T	10	50542358	0.00647206	0.00104812	6.62049e-10	405979	1.00337	0.500484	baseline
	Physical (summary score)	rs7069115	T	C	10	52175939	0.00688231	0.00124893	3.57709e-08	405979	0.994334	0.769096	baseline
	Physical (summary score)	rs10995319	T	C	10	52762887	0.0107975	0.001241	3.29837e-18	405979	0.996164	0.765349	baseline
	Physical (summary score)	rs4622210	T	C	10	52828237	-0.0071978	0.0012379	6.08009e-09	405979	0.991366	0.761975	baseline
	Physical (summary score)	rs10823137	A	C	10	53289881	-0.00916247	0.00118889	1.29092e-14	405979	0.989617	0.73015	baseline
	Physical (summary score)	rs4948351	C	T	10	61425189	0.00684941	0.00125339	4.63724e-08	405979	0.991655	0.770533	baseline
	Physical (summary score)	rs1171614	T	C	10	61469538	0.00884064	0.00124771	1.3858e-12	405979	0.995441	0.231199	baseline
	Physical (summary score)	rs10821593	A	G	10	61536155	-0.00821881	0.00148039	2.82781e-08	405979	0.996719	0.85201	baseline
	Physical (summary score)	rs61740504	G	A	10	61552763	0.0316048	0.00531385	2.72051e-09	405979	0.89106	0.988924	baseline
	Physical (summary score)	rs10821764	G	T	10	62193209	-0.00732206	0.00107155	8.30807e-12	405979	0.997127	0.59708	baseline
	Physical (summary score)	rs4245596	G	A	10	63725862	0.0070753	0.00106326	2.84577e-11	405979	0.996062	0.427645	baseline
	Physical (summary score)	rs10995305	G	A	10	64540910	0.00800684	0.00105389	3.02065e-14	405979	0.993856	0.491897	baseline
	Physical (summary score)	rs10998210	T	C	10	70237160	0.00897612	0.00153117	4.56636e-09	405979	0.996936	0.863478	baseline
	Physical (summary score)	rs78573780	A	T	10	70280398	-0.00993572	0.00106663	1.21843e-20	405979	0.981081	0.55639	baseline
	Physical (summary score)	rs12221107	C	T	10	70332862	0.0147625	0.00204673	5.48403e-13	405979	0.992329	0.928603	baseline
	Physical (summary score)	rs10998449	C	T	10	70589478	-0.00816005	0.00107343	2.91877e-14	405979	0.990312	0.592518	baseline
	Physical (summary score)	rs11818897	G	A	10	70616199	0.0165937	0.0019903	7.60326e-17	405979	0.990432	0.923995	baseline
	Physical (summary score)	rs4096395	C	T	10	71716509	-0.00697031	0.00120976	8.32473e-09	405979	0.983169	0.741841	baseline
	Physical (summary score)	rs11001287	C	A	10	76835330	-0.00711069	0.00126464	1.87997e-08	405979	1.00182	0.779404	baseline
	Physical (summary score)	rs149817976	C	T	10	76902482	0.0142938	0.00259045	3.43147e-08	405979	0.982111	0.956267	baseline
	Physical (summary score)	rs56044675	G	A	10	79557402	-0.0105133	0.00182606	8.54496e-09	405979	0.999535	0.909058	baseline
	Physical (summary score)	rs149380977	T	C	10	79572587	0.0299198	0.00391355	2.08641e-14	405979	0.999395	0.981669	baseline
	Physical (summary score)	rs55738779	C	T	10	79652395	0.0100075	0.0011112	2.13698e-19	405979	0.992293	0.658579	baseline
	Physical (summary score)	rs139402235	T	C	10	79835492	0.0261733	0.00434735	1.73868e-09	405979	0.975623	0.984833	baseline
	Physical (summary score)	rs16935646	C	A	10	79940283	0.00796037	0.00144276	3.43914e-08	405979	0.996266	0.842292	baseline
	Physical (summary score)	rs780153	C	G	10	80916381	0.00842368	0.00136582	6.93841e-10	405979	0.985994	0.183402	baseline
	Physical (summary score)	rs779933	G	A	10	80918517	0.00749493	0.00106183	1.68267e-12	405979	0.995203	0.566451	baseline
	Physical (summary score)	rs12780295	G	A	10	81115438	0.0108509	0.00105542	8.5763e-25	405979	0.999469	0.544677	baseline
	Physical (summary score)	rs7893619	C	G	10	81198221	-0.0078639	0.00134718	5.30579e-09	405979	0.994012	0.811908	baseline
	Physical (summary score)	rs7910211	T	C	10	81228378	-0.011292	0.00144933	6.63896e-15	405979	0.993963	0.843546	baseline
	Physical (summary score)	rs17884590	G	A	10	81326675	-0.0114343	0.00201653	1.4259e-08	405979	0.973335	0.924743	baseline
	Physical (summary score)	rs17096421	A	T	10	88820592	-0.0137668	0.00228228	1.61931e-09	405979	0.969907	0.942103	baseline
	Physical (summary score)	rs1648520	T	C	10	90143657	-0.00658914	0.00109192	1.59529e-09	405979	0.989944	0.371218	baseline
	Physical (summary score)	rs7899233	A	G	10	92932937	0.0069163	0.00105481	5.49288e-11	405979	0.997088	0.539902	baseline
	Physical (summary score)	rs2648725	T	A	10	93015079	-0.0136164	0.00127863	1.75752e-26	405979	0.997607	0.784823	baseline
	Physical (summary score)	rs11595984	T	C	10	93059276	0.00670944	0.0011212	2.17495e-09	405979	1.00064	0.67598	baseline
	Physical (summary score)	rs79909213	T	A	10	93225994	0.0111828	0.00196684	1.30293e-08	405979	0.927278	0.916155	baseline
	Physical (summary score)	rs117327710	T	A	10	94905911	-0.015439	0.00215224	7.31139e-13	405979	0.987286	0.935621	baseline
	Physical (summary score)	rs7919934	T	C	10	94946123	0.00656614	0.00106492	7.01116e-10	405979	0.996682	0.578868	baseline
	Physical (summary score)	rs10882381	G	A	10	95777488	0.0078446	0.0013795	1.29631e-08	405979	0.991573	0.822512	baseline
	Physical (summary score)	rs2077218	G	A	10	96071561	0.00689592	0.00123347	2.26204e-08	405979	0.992964	0.239859	baseline
	Physical (summary score)	rs12217597	T	C	10	96110812	0.00721354	0.0012547	8.96541e-09	405979	0.999577	0.773763	baseline
	Physical (summary score)	rs201650372	A	C	10	97925223	0.00804496	0.00111302	4.90117e-13	405979	0.999395	0.665671	baseline
	Physical (summary score)	rs12268272	A	G	10	98642248	-0.01263	0.00171138	1.58271e-13	405979	0.998501	0.894726	baseline
	Physical (summary score)	rs1867073	G	A	10	99793012	-0.00690908	0.00114948	1.84846e-09	405979	0.98618	0.696488	baseline
	Physical (summary score)	rs57467326	T	G	10	102317557	0.00795013	0.00130576	1.13959e-09	405979	0.97541	0.790473	baseline
	Physical (summary score)	rs2902406	G	C	10	102660281	-0.00923896	0.00106173	3.26663e-18	405979	0.997167	0.568229	baseline
	Physical (summary score)	rs11190949	G	T	10	103107725	-0.00774832	0.00133634	6.7044e-09	405979	0.987277	0.806213	baseline
	Physical (summary score)	rs4919563	G	A	10	103396916	0.00722814	0.00112009	1.09549e-10	405979	0.996013	0.328018	baseline
	Physical (summary score)	rs7069356	G	C	10	104254359	0.0116253	0.00109602	2.76822e-26	405979	0.999399	0.643091	baseline
	Physical (summary score)	rs75630054	A	C	10	104430386	-0.0180042	0.00205914	2.2584e-18	405979	0.994146	0.929682	baseline
	Physical (summary score)	rs12763284	A	G	10	104508202	-0.0122104	0.00105212	3.86278e-31	405979	1.00017	0.533977	baseline
	Physical (summary score)	rs78362087	G	A	10	104582155	0.0113963	0.00150196	3.25762e-14	405979	0.983137	0.854652	baseline
	Physical (summary score)	rs149944362	G	A	10	104688115	-0.0194154	0.00228689	2.06871e-17	405979	0.999498	0.944179	baseline
	Physical (summary score)	rs7914558	G	A	10	104775908	-0.0106024	0.0010765	6.92628e-23	405979	1.00007	0.611003	baseline
	Physical (summary score)	rs56168342	A	G	10	104940867	-0.0189615	0.00239223	2.25788e-15	405979	0.999429	0.949261	baseline
	Physical (summary score)	rs117502120	C	G	10	105103698	-0.0270443	0.00482777	2.12114e-08	405979	0.950233	0.987403	baseline
	Physical (summary score)	rs76666514	T	G	10	105224210	-0.0273667	0.00441676	5.78789e-10	405979	0.942967	0.984794	baseline
	Physical (summary score)	rs7100958	C	T	10	105345327	0.00751323	0.00122637	8.98876e-10	405979	0.996713	0.757355	baseline
	Physical (summary score)	rs11596328	G	T	10	105493177	-0.0121801	0.00168324	4.61636e-13	405979	0.987042	0.889224	baseline
	Physical (summary score)	rs10883926	G	A	10	105608838	-0.00687659	0.00107193	1.40676e-10	405979	0.996755	0.402509	baseline
	Physical (summary score)	rs79638422	A	T	10	114906394	-0.0155456	0.00215442	5.36785e-13	405979	0.871047	0.926458	baseline
	Physical (summary score)	rs11196325	A	G	10	115175650	0.00615823	0.00105681	5.63677e-09	405979	0.992272	0.463558	baseline
	Physical (summary score)	rs4751671	G	A	10	116138744	-0.00716073	0.00105985	1.41514e-11	405979	0.985061	0.469329	baseline
	Physical (summary score)	rs68149531	C	G	10	120515726	0.00688452	0.00110003	3.88776e-10	405979	0.994438	0.645284	baseline
	Physical (summary score)	rs61876592	A	G	10	120955573	-0.0128018	0.00225955	1.46474e-08	405979	0.988511	0.942051	baseline
	Physical (summary score)	rs1980030	G	A	10	120970027	0.00780377	0.00106322	2.13993e-13	405979	0.99019	0.43816	baseline
	Physical (summary score)	rs291979	G	A	10	121129797	-0.0101537	0.00124923	4.36516e-16	405979	0.999672	0.770809	baseline
	Physical (summary score)	rs2234962	T	C	10	121429633	0.00982638	0.00127258	1.14868e-14	405979	1.00263	0.78352	baseline
	Physical (summary score)	rs56122778	T	G	10	121687731	0.00934197	0.00162925	9.81454e-09	405979	0.999867	0.882358	baseline
	Physical (summary score)	rs71486610	G	C	10	124134803	-0.00869164	0.00105266	1.49555e-16	405979	0.998129	0.53002	baseline
	Physical (summary score)	rs76579910	G	T	10	124202034	0.0213864	0.00205871	2.80479e-25	405979	0.993868	0.929622	baseline
	Physical (summary score)	rs2362501	G	A	10	126290498	0.00878402	0.00108371	5.25049e-16	405979	0.972184	0.593209	baseline
	Physical (summary score)	rs7917674	C	A	10	126340267	0.00706143	0.00109143	9.80618e-11	405979	0.994333	0.368887	baseline
	Physical (summary score)	rs11245390	C	A	10	126544939	-0.00870638	0.00123229	1.60398e-12	405979	0.993985	0.240365	baseline
	Physical (summary score)	rs372532055	C	A	10	130837273	-0.00805366	0.00110074	2.54331e-13	405979	0.977994	0.632358	baseline
	Physical (summary score)	rs1762416	A	G	10	131303513	-0.00672919	0.00110246	1.03598e-09	405979	0.99612	0.349935	baseline
	Physical (summary score)	rs217227	C	G	11	2014227	-0.00895027	0.00147161	1.18716e-09	405979	0.992334	0.849042	baseline
	Physical (summary score)	rs10840240	T	C	11	2059195	0.00617023	0.00105948	5.75215e-09	405979	0.991658	0.449394	baseline
[truncated: 10,099 more rows]

## Sheet: Supplementary Data 4
	Supplementary Data 4. Mendelian Randomization results
	Source Data corresponding to the results shown in Figure 5 (main manuscript) and Supplementary Figure 13-14. The column 'outcome type' specifies the model that was used to derive the outcome phenotype, including 1) log = log-difference model (relative change), diff = difference score (absolute change) 3) res = residual change score model (conditional change) and 4) baseline = the cross-sectional …
	Exposure	Outcome	Outcome type	beta (95% CI) (IVW)	p-value (IVW)	beta (95% CI) (Egger)	p-value (Egger)	p-value (Egger intercept)	n genetic instruments	Sample size (exposure)	Sample size (outcome)
	Attention-deficit/hyperactivity disorder (ADHD)	Cognitive (summary score)	diff	-0.045 (-0.141; 0.051)	0.36	-0.051 (-0.471; 0.369)	0.81	0.98	23	213859	103938
	Alzheimer's disease	Cognitive (summary score)	diff	0.131 (0.033; 0.229)	0.0087	0.11 (-0.15; 0.37)	0.41	0.87	26	432423	103938
	Body mass index (BMI)	Cognitive (summary score)	diff	-0.017 (-0.049; 0.015)	0.29	-0.043 (-0.133; 0.048)	0.35	0.55	453	719971	103938
	Bipolar disorder	Cognitive (summary score)	diff	0.068 (-0.026; 0.163)	0.15	0.233 (-0.399; 0.865)	0.47	0.61	45	388513	103938
	Birth weight	Cognitive (summary score)	diff	0.014 (-0.041; 0.069)	0.62	0.08 (-0.133; 0.294)	0.46	0.53	76	205475	103938
	Cannabis use (dependence)	Cognitive (summary score)	diff	-0.114 (-0.333; 0.104)	0.3	0.708 (-1.715; 3.132)	0.57	0.51	19	886025	103938
	Cortical surface area	Cognitive (summary score)	diff	-0.007 (-0.053; 0.039)	0.76	-0.013 (-0.182; 0.157)	0.89	0.95	16	30779	103938
	Cortical thickness	Cognitive (summary score)	diff	0.013 (-0.052; 0.079)	0.69	-0.152 (-0.784; 0.48)	0.66	0.63	7	31356	103938
	Depression (diagnosis)	Cognitive (summary score)	diff	0.014 (-0.077; 0.106)	0.76	-0.048 (-0.683; 0.588)	0.88	0.85	109	1029338	103938
	Education	Cognitive (summary score)	diff	0.045 (0.008; 0.082)	0.016	0.06 (-0.093; 0.213)	0.44	0.84	429	765283	103938
	Glycated haemoglobin (HbA1c)	Cognitive (summary score)	diff	0.002 (-0.019; 0.022)	0.87	0.002 (-0.037; 0.041)	0.94	1	266	344182	103938
	Hypertension	Cognitive (summary score)	diff	-0.014 (-0.055; 0.027)	0.51	-0.002 (-0.151; 0.147)	0.98	0.87	151	361141	103938
	Insulin-like growth factor 1	Cognitive (summary score)	diff	0.008 (-0.013; 0.029)	0.46	0.011 (-0.034; 0.056)	0.63	0.88	288	342439	103938
	Income	Cognitive (summary score)	diff	0.023 (-0.08; 0.125)	0.66	0.992 (0.234; 1.75)	0.017	0.019	25	286301	103938
	Childhood low-density lipoproteins (LDL)	Cognitive (summary score)	diff	0.008 (-0.023; 0.039)	0.61	0.017 (-0.066; 0.099)	0.72	0.83	6	4202	103938
	Age menarche	Cognitive (summary score)	diff	-0.013 (-0.038; 0.011)	0.29	-0.009 (-0.072; 0.054)	0.79	0.88	414	546514	103938
	Neuroticism	Cognitive (summary score)	diff	-0.053 (-0.179; 0.074)	0.41	0.175 (-0.506; 0.856)	0.63	0.53	8	168105	103938
	Risk taking	Cognitive (summary score)	diff	0.007 (-0.065; 0.078)	0.86	-0.182 (-0.592; 0.227)	0.39	0.36	66	315894	103938
	Systolic blood pressure	Cognitive (summary score)	diff	0.002 (-0.038; 0.042)	0.93	-0.094 (-0.258; 0.07)	0.26	0.24	186	340159	103938
	Sex hormone binding globulin	Cognitive (summary score)	diff	-0.002 (-0.023; 0.02)	0.87	0.016 (-0.028; 0.06)	0.47	0.36	220	312215	103938
	Schizophrenia	Cognitive (summary score)	diff	-0.019 (-0.049; 0.011)	0.21	0.018 (-0.152; 0.189)	0.83	0.66	130	130644	103938
	Number of sexual partners	Cognitive (summary score)	diff	-0.041 (-0.115; 0.033)	0.28	-0.266 (-0.843; 0.31)	0.37	0.44	69	370711	103938
	Abdominal aortic aneurysm	Cognitive (summary score)	diff	0.096 (0; 0.193)	0.051	0.076 (-0.213; 0.366)	0.61	0.88	109	1088793	103938
	Sleep duration (accelerometer)	Cognitive (summary score)	diff	0.001 (-0.095; 0.098)	0.98	0.043 (-0.388; 0.475)	0.85	0.85	7	85449	103938
	Salt added to food	Cognitive (summary score)	diff	-0.002 (-0.095; 0.092)	0.97	0.017 (-0.333; 0.366)	0.93	0.92	39	323995	103938
	Relative age of first facial hair	Cognitive (summary score)	diff	0.011 (-0.024; 0.046)	0.54	0.007 (-0.097; 0.111)	0.9	0.94	103	204568	103938
	Age at first live birth	Cognitive (summary score)	diff	0.061 (-0.015; 0.137)	0.12	-0.131 (-0.685; 0.423)	0.65	0.5	33	170498	103938
	Age when periods started (menarche)	Cognitive (summary score)	diff	-0.008 (-0.037; 0.02)	0.58	-0.022 (-0.11; 0.065)	0.62	0.74	167	243944	103938
	Atopic dermatitis	Cognitive (summary score)	diff	0.013 (-0.064; 0.091)	0.74	-0.093 (-0.44; 0.255)	0.61	0.55	11	40384	103938
	Male baldness	Cognitive (summary score)	diff	-0.008 (-0.028; 0.011)	0.39	-0.013 (-0.068; 0.042)	0.65	0.86	75	52874	103938
	Bread consumption	Cognitive (summary score)	diff	-0.01 (-0.165; 0.144)	0.9	-0.449 (-1.262; 0.364)	0.29	0.29	23	438853	103938
	C-reactive protein	Cognitive (summary score)	diff	-0.013 (-0.037; 0.012)	0.32	-0.026 (-0.071; 0.019)	0.26	0.5	185	343524	103938
	Celiac disease	Cognitive (summary score)	diff	-0.001 (-0.034; 0.032)	0.95	0.061 (-0.049; 0.171)	0.28	0.25	39	41505	103938
	Childhood body mass index (self-reported)	Cognitive (summary score)	diff	-0.01 (-0.046; 0.025)	0.57	0.015 (-0.068; 0.098)	0.72	0.5	149	354996	103938
	Childhood body mass index (measured)	Cognitive (summary score)	diff	-0.018 (-0.067; 0.03)	0.46	0.067 (-0.162; 0.295)	0.58	0.47	16	37964	103938
	Coffee intake	Cognitive (summary score)	diff	0.027 (-0.035; 0.089)	0.39	0.05 (-0.074; 0.175)	0.46	0.69	7	105037	103938
	Creatinine (blood)	Cognitive (summary score)	diff	0.015 (-0.011; 0.041)	0.26	0.007 (-0.057; 0.071)	0.83	0.79	267	344104	103938
	Facial aging	Cognitive (summary score)	diff	0.058 (-0.001; 0.116)	0.052	-0.054 (-0.166; 0.058)	0.35	0.027	59	423999	103938
	Fathers's age at death	Cognitive (summary score)	diff	-0.396 (-0.852; 0.059)	0.088	-1.9 (-4.143; 0.342)	0.14	0.22	10	341118	103938
	Fish consumption	Cognitive (summary score)	diff	-0.072 (-0.237; 0.094)	0.4	-0.551 (-1.827; 0.726)	0.41	0.47	14	308008	103938
	Fruit intake	Cognitive (summary score)	diff	-0.002 (-0.108; 0.104)	0.97	0.08 (-0.353; 0.513)	0.72	0.7	33	433186	103938
	Gestational duration	Cognitive (summary score)	diff	0.017 (-0.077; 0.112)	0.72	-0.238 (-0.677; 0.201)	0.32	0.27	11	131871	103938
	Glucose	Cognitive (summary score)	diff	0 (-0.034; 0.033)	0.98	0.04 (-0.018; 0.098)	0.18	0.099	87	314916	103938
	High-density lipoprotein (HDL)	Cognitive (summary score)	diff	-0.02 (-0.042; 0.001)	0.059	-0.025 (-0.063; 0.012)	0.18	0.75	238	315133	103938
	Healthspan	Cognitive (summary score)	diff	-0.004 (-0.135; 0.127)	0.95	-0.123 (-0.637; 0.391)	0.65	0.65	12	300447	103938
	Overall healthy diet	Cognitive (summary score)	diff	0.003 (-0.148; 0.153)	0.97	0.321 (-0.242; 0.884)	0.3	0.28	10	258758	103938
	Heel bone mineral density	Cognitive (summary score)	diff	-0.006 (-0.023; 0.01)	0.46	-0.002 (-0.038; 0.033)	0.91	0.79	324	265627	103938
	Low-density lipoproteins (LDL)	Cognitive (summary score)	diff	0.016 (-0.01; 0.041)	0.24	0.018 (-0.026; 0.063)	0.42	0.87	144	343621	103938
	Alkaline phosphatase (ALP)	Cognitive (summary score)	diff	-0.025 (-0.053; 0.004)	0.087	-0.036 (-0.09; 0.018)	0.19	0.62	180	495994	103938
	Alanine transaminase (ALT)	Cognitive (summary score)	diff	-0.012 (-0.068; 0.045)	0.68	0.023 (-0.136; 0.182)	0.77	0.64	137	524994	103938
	Aspartate transaminase (AST)	Cognitive (summary score)	diff	0.028 (-0.015; 0.071)	0.2	0.107 (-0.007; 0.222)	0.068	0.14	146	523719	103938
	Meat consumption	Cognitive (summary score)	diff	0.049 (-0.076; 0.173)	0.44	-0.231 (-1.05; 0.589)	0.59	0.51	17	266042	103938
	Menopause	Cognitive (summary score)	diff	-0.012 (-0.037; 0.013)	0.33	-0.037 (-0.092; 0.019)	0.2	0.34	94	143819	103938
	Myocardial fibrosis (myocardial T1 time)	Cognitive (summary score)	diff	-0.004 (-0.078; 0.069)	0.91	-0.212 (-1.946; 1.523)	0.82	0.82	7	41505	103938
	Parental lifespan	Cognitive (summary score)	diff	-0.38 (-0.667; -0.092)	0.0096	-1.417 (-1.818; -1.016)	7e-06	6.9e-05	16	621224	103938
	Physical activity (accelerometer)	Cognitive (summary score)	diff	-0.104 (-0.262; 0.054)	0.2	0.853 (-0.956; 2.661)	0.41	0.36	6	91084	103938
	Placental weight (fetus genotype)	Cognitive (summary score)	diff	-0.023 (-0.068; 0.023)	0.33	0.154 (-0.177; 0.485)	0.37	0.3	26	63717	103938
	Platelet count	Cognitive (summary score)	diff	0 (-0.016; 0.016)	0.96	0.022 (-0.01; 0.053)	0.18	0.11	373	350474	103938
	Problematic alcohol use	Cognitive (summary score)	diff	0.03 (-0.063; 0.123)	0.53	-0.056 (-0.262; 0.15)	0.6	0.36	65	903147	103938
	Pulse rate	Cognitive (summary score)	diff	0.014 (-0.016; 0.044)	0.35	0.024 (-0.046; 0.095)	0.5	0.75	238	436424	103938
	Red blood cell count	Cognitive (summary score)	diff	0.014 (-0.005; 0.033)	0.14	0.023 (-0.011; 0.057)	0.19	0.55	305	350475	103938
	Reproductive Success	Cognitive (summary score)	diff	-0.065 (-0.239; 0.11)	0.47	0.221 (-0.719; 1.161)	0.65	0.55	23	785604	103938
	Rheumatoid arthritis	Cognitive (summary score)	diff	-0.009 (-0.024; 0.006)	0.22	-0.016 (-0.041; 0.009)	0.21	0.51	95	59957	103938
	Sodium (in urine)	Cognitive (summary score)	diff	0.022 (-0.083; 0.127)	0.68	0.326 (-0.483; 1.135)	0.44	0.46	30	326831	103938
	Telomere length	Cognitive (summary score)	diff	0.001 (-0.038; 0.039)	0.97	-0.04 (-0.116; 0.036)	0.31	0.23	133	472174	103938
	Testosterone	Cognitive (summary score)	diff	0.032 (-0.009; 0.073)	0.13	0.048 (-0.035; 0.131)	0.26	0.65	79	312102	103938
	Time spent watching television (TV)	Cognitive (summary score)	diff	-0.003 (-0.071; 0.064)	0.92	-0.332 (-0.779; 0.114)	0.15	0.15	101	437887	103938
	Vegetables consumption	Cognitive (summary score)	diff	-0.188 (-0.33; -0.046)	0.0093	-1.13 (-2.395; 0.135)	0.095	0.16	23	428979	103938
	Vitamin D (measured)	Cognitive (summary score)	diff	0.029 (-0.009; 0.068)	0.13	0.035 (-0.027; 0.097)	0.28	0.83	50	329247	103938
	Water intake	Cognitive (summary score)	diff	0.008 (-0.118; 0.134)	0.9	-0.187 (-0.53; 0.156)	0.29	0.24	42	445799	103938
	White blood cell count	Cognitive (summary score)	diff	0.006 (-0.018; 0.029)	0.64	0.034 (-0.021; 0.088)	0.23	0.27	278	350470	103938
	Loneliness	Cognitive (summary score)	diff	0.021 (-0.205; 0.247)	0.85	-1.623 (-4.797; 1.551)	0.35	0.34	10	400299	103938
	Chronotype (morning person)	Cognitive (summary score)	diff	-0.04 (-0.095; 0.015)	0.15	-0.04 (-0.315; 0.235)	0.78	1	113	405137	103938
	Smoking (frequency)	Cognitive (summary score)	diff	-0.003 (-0.074; 0.067)	0.92	0.254 (-0.038; 0.547)	0.092	0.079	74	340518	103938
	Time spend outdoors	Cognitive (summary score)	diff	-0.092 (-0.231; 0.047)	0.19	0.489 (-0.727; 1.704)	0.44	0.36	21	317971	103938
	Diagnosed asthma	Cognitive (summary score)	diff	-0.028 (-0.072; 0.016)	0.21	-0.139 (-0.25; -0.028)	0.016	0.036	77	405845	103938
	Diabetes	Cognitive (summary score)	diff	-0.013 (-0.071; 0.045)	0.66	-0.084 (-0.228; 0.06)	0.26	0.29	62	405459	103938
	Volume of white matter	Cognitive (summary score)	diff	-0.014 (-0.054; 0.026)	0.49	0.051 (-0.162; 0.264)	0.64	0.55	21	39095	103938
	Volume of grey matter	Cognitive (summary score)	diff	-0.027 (-0.087; 0.033)	0.39	0.188 (-0.211; 0.587)	0.37	0.31	14	39095	103938
	Hearing problems	Cognitive (summary score)	diff	0.003 (-0.119; 0.124)	0.97	0.139 (-0.478; 0.757)	0.66	0.66	34	390401	103938
	Sleep duration (self-reported)	Cognitive (summary score)	diff	0.024 (-0.068; 0.115)	0.61	0.677 (0.219; 1.136)	0.006	0.0067	43	404145	103938
	Walking pace	Cognitive (summary score)	diff	0.087 (-0.012; 0.185)	0.084	0.524 (-0.309; 1.357)	0.22	0.3	51	404098	103938
	Insomnia	Cognitive (summary score)	diff	0.008 (-0.115; 0.13)	0.9	0.129 (-0.456; 0.715)	0.67	0.68	33	406074	103938
	Vigorous physical activity	Cognitive (summary score)	diff	0.151 (-0.428; 0.731)	0.61	0.301 (-10.554; 11.156)	0.96	0.98	10	387025	103938
	Volume of accumbens	Cognitive (summary score)	diff	0.013 (-0.07; 0.097)	0.75	0.16 (-0.237; 0.556)	0.45	0.48	10	39080	103938
	Volume of amygdala	Cognitive (summary score)	diff	-0.004 (-0.084; 0.077)	0.93	-0.189 (-1.081; 0.702)	0.7	0.7	6	39080	103938
	Volume of caudate	Cognitive (summary score)	diff	0.011 (-0.029; 0.05)	0.6	-0.214 (-0.484; 0.056)	0.13	0.11	33	39080	103938
	Volume of hippocampus	Cognitive (summary score)	diff	0 (-0.065; 0.064)	0.99	0.039 (-0.326; 0.403)	0.84	0.83	15	39080	103938
	Volume of pallidum	Cognitive (summary score)	diff	-0.017 (-0.057; 0.023)	0.4	-0.085 (-0.248; 0.077)	0.31	0.41	24	39080	103938
	Volume of putamen	Cognitive (summary score)	diff	0.002 (-0.032; 0.037)	0.9	-0.139 (-0.37; 0.093)	0.25	0.24	29	39080	103938
	Volume of thalamus	Cognitive (summary score)	diff	0.029 (-0.011; 0.069)	0.16	0.059 (-0.14; 0.258)	0.57	0.76	31	39080	103938
	Basal metabolic rate	Cognitive (summary score)	diff	0.007 (-0.014; 0.029)	0.51	-0.027 (-0.087; 0.032)	0.37	0.22	439	399290	103938
	Haematocrit percentage	Cognitive (summary score)	diff	0.001 (-0.025; 0.027)	0.92	0.023 (-0.032; 0.078)	0.42	0.38	269	394285	103938
	Monocyte count	Cognitive (summary score)	diff	0.004 (-0.02; 0.029)	0.73	-0.043 (-0.091; 0.005)	0.082	0.026	202	393593	103938
	Apolipoprotein A	Cognitive (summary score)	diff	-0.024 (-0.043; -0.004)	0.019	-0.061 (-0.096; -0.027)	0.00055	0.0096	258	352662	103938
	Apolipoprotein B	Cognitive (summary score)	diff	0.026 (0.003; 0.05)	0.03	0.028 (-0.011; 0.067)	0.17	0.91	164	385576	103938
	Cognitive (summary score)	Cognitive (summary score)	diff	0.117 (0.004; 0.231)	0.043	-0.127 (-1.012; 0.758)	0.78	0.59	66	404449	103938
	Physical (summary score)	Cognitive (summary score)	diff	-0.016 (-0.035; 0.003)	0.1	-0.017 (-0.068; 0.034)	0.52	0.97	494	405979	103938
	Reaction time (shorter)	Cognitive (summary score)	diff	0.067 (-0.046; 0.18)	0.24	0.507 (-0.404; 1.418)	0.28	0.35	34	403967	103938
	Duration to complete alphanumeric path	Cognitive (summary score)	diff	-0.007 (-0.188; 0.174)	0.94	-1.806 (-2.566; -1.047)	0.00017	0.00015	21	168864	103938
	Number of puzzles correctly solved	Cognitive (summary score)	diff	0.012 (-0.117; 0.141)	0.86	-1.595 (-2.307; -0.884)	0.00014	0.00011	31	158996	103938
	Symbol digit substitution test	Cognitive (summary score)	diff	-0.011 (-0.157; 0.135)	0.89	-1.263 (-1.592; -0.933)	3.6e-08	2.2e-08	30	181587	103938
	Fluid intelligence score	Cognitive (summary score)	diff	0.143 (0.1; 0.186)	6.9e-11	0.211 (-0.036; 0.458)	0.096	0.58	145	254641	103938
	Height	Cognitive (summary score)	diff	-0.009 (-0.022; 0.004)	0.16	-0.003 (-0.031; 0.025)	0.84	0.63	642	405540	103938
	Forced expiratory volume	Cognitive (summary score)	diff	-0.001 (-0.031; 0.028)	0.92	-0.004 (-0.112; 0.104)	0.94	0.96	275	373397	103938
	Hand grip strength	Cognitive (summary score)	diff	-0.001 (-0.046; 0.044)	0.96	0.097 (-0.118; 0.313)	0.38	0.36	177	404112	103938
	Attention-deficit/hyperactivity disorder (ADHD)	Physical (summary score)	diff	0.022 (-0.1; 0.145)	0.72	-0.285 (-0.801; 0.231)	0.29	0.24	23	213859	72220
	Alzheimer's disease	Physical (summary score)	diff	-0.011 (-0.141; 0.12)	0.87	0.153 (-0.185; 0.491)	0.38	0.32	26	432423	72220
	Body mass index (BMI)	Physical (summary score)	diff	0.008 (-0.029; 0.045)	0.66	0.09 (-0.015; 0.194)	0.093	0.1	453	719971	72220
	Bipolar disorder	Physical (summary score)	diff	-0.01 (-0.116; 0.097)	0.86	0.352 (-0.356; 1.061)	0.34	0.32	45	388513	72220
	Birth weight	Physical (summary score)	diff	0.06 (0.007; 0.113)	0.026	0.082 (-0.122; 0.287)	0.43	0.83	76	205475	72220
	Cannabis use (dependence)	Physical (summary score)	diff	0.018 (-0.309; 0.346)	0.91	-1.272 (-4.958; 2.413)	0.51	0.5	19	886025	72220
	Cortical surface area	Physical (summary score)	diff	0.01 (-0.042; 0.061)	0.72	-0.009 (-0.199; 0.182)	0.93	0.85	16	30779	72220
	Cortical thickness	Physical (summary score)	diff	0.022 (-0.056; 0.101)	0.58	-0.561 (-1.319; 0.198)	0.21	0.19	7	31356	72220
	Depression (diagnosis)	Physical (summary score)	diff	-0.016 (-0.126; 0.094)	0.78	0.236 (-0.527; 0.999)	0.55	0.51	109	1029338	72220
	Education	Physical (summary score)	diff	0.001 (-0.043; 0.045)	0.98	-0.039 (-0.222; 0.145)	0.68	0.67	429	765283	72220
	Glycated haemoglobin (HbA1c)	Physical (summary score)	diff	0.003 (-0.021; 0.027)	0.81	-0.008 (-0.055; 0.038)	0.72	0.57	266	344182	72220
	Hypertension	Physical (summary score)	diff	-0.011 (-0.067; 0.045)	0.7	-0.095 (-0.296; 0.107)	0.36	0.4	151	361141	72220
	Insulin-like growth factor 1	Physical (summary score)	diff	0.013 (-0.014; 0.04)	0.35	-0.035 (-0.091; 0.021)	0.23	0.058	288	342439	72220
	Income	Physical (summary score)	diff	-0.024 (-0.199; 0.152)	0.79	0.785 (-0.495; 2.066)	0.24	0.22	25	286301	72220
	Childhood low-density lipoproteins (LDL)	Physical (summary score)	diff	0.009 (-0.01; 0.028)	0.36	0.007 (-0.04; 0.053)	0.8	0.91	6	4202	72220
	Age menarche	Physical (summary score)	diff	-0.01 (-0.041; 0.02)	0.5	0.015 (-0.062; 0.091)	0.71	0.49	414	546514	72220
	Neuroticism	Physical (summary score)	diff	-0.131 (-0.28; 0.018)	0.086	-0.175 (-0.946; 0.596)	0.67	0.91	8	168105	72220
	Risk taking	Physical (summary score)	diff	-0.006 (-0.094; 0.081)	0.89	-0.071 (-0.576; 0.433)	0.78	0.8	66	315894	72220
	Systolic blood pressure	Physical (summary score)	diff	0.023 (-0.022; 0.068)	0.31	-0.003 (-0.191; 0.184)	0.97	0.78	185	340159	72220
	Sex hormone binding globulin	Physical (summary score)	diff	0.014 (-0.015; 0.044)	0.34	-0.011 (-0.071; 0.049)	0.72	0.34	220	312215	72220
	Schizophrenia	Physical (summary score)	diff	0.044 (0.006; 0.082)	0.024	-0.03 (-0.244; 0.185)	0.78	0.49	130	130644	72220
	Number of sexual partners	Physical (summary score)	diff	0.017 (-0.068; 0.102)	0.7	-0.02 (-0.687; 0.647)	0.95	0.91	69	370711	72220
	Abdominal aortic aneurysm	Physical (summary score)	diff	0.066 (-0.036; 0.169)	0.2	-0.017 (-0.323; 0.289)	0.92	0.57	109	1088793	72220
	Sleep duration (accelerometer)	Physical (summary score)	diff	-0.117 (-0.225; -0.009)	0.034	-0.334 (-0.776; 0.108)	0.2	0.37	7	85449	72220
	Salt added to food	Physical (summary score)	diff	-0.09 (-0.181; 0)	0.051	0.233 (-0.102; 0.569)	0.18	0.057	39	323995	72220
	Relative age of first facial hair	Physical (summary score)	diff	-0.038 (-0.081; 0.004)	0.079	0.075 (-0.05; 0.2)	0.24	0.062	103	204568	72220
	Age at first live birth	Physical (summary score)	diff	0.01 (-0.079; 0.099)	0.83	-0.276 (-0.921; 0.368)	0.41	0.39	33	170498	72220
	Age when periods started (menarche)	Physical (summary score)	diff	0.001 (-0.035; 0.038)	0.94	-0.022 (-0.135; 0.09)	0.7	0.67	167	243944	72220
	Atopic dermatitis	Physical (summary score)	diff	0.022 (-0.062; 0.105)	0.61	0.217 (-0.141; 0.575)	0.26	0.3	11	40384	72220
	Male baldness	Physical (summary score)	diff	-0.007 (-0.03; 0.016)	0.57	0.02 (-0.046; 0.087)	0.55	0.4	75	52874	72220
	Bread consumption	Physical (summary score)	diff	-0.074 (-0.237; 0.089)	0.37	-0.768 (-1.596; 0.059)	0.083	0.11	23	438853	72220
	C-reactive protein	Physical (summary score)	diff	0.007 (-0.025; 0.04)	0.66	0.01 (-0.05; 0.069)	0.75	0.93	185	343524	72220
	Celiac disease	Physical (summary score)	diff	0.03 (-0.002; 0.062)	0.067	-0.049 (-0.157; 0.058)	0.37	0.14	39	41505	72220
	Childhood body mass index (self-reported)	Physical (summary score)	diff	0 (-0.044; 0.044)	0.99	0.082 (-0.019; 0.183)	0.11	0.08	149	354996	72220
	Childhood body mass index (measured)	Physical (summary score)	diff	0.029 (-0.034; 0.093)	0.37	-0.002 (-0.307; 0.304)	0.99	0.84	16	37964	72220
	Coffee intake	Physical (summary score)	diff	0.037 (-0.052; 0.127)	0.41	0.003 (-0.187; 0.193)	0.97	0.7	7	105037	72220
	Creatinine (blood)	Physical (summary score)	diff	0.009 (-0.022; 0.04)	0.56	0.017 (-0.059; 0.093)	0.66	0.83	267	344104	72220
	Facial aging	Physical (summary score)	diff	0.007 (-0.077; 0.09)	0.88	0.096 (-0.063; 0.256)	0.24	0.2	59	423999	72220
	Fathers's age at death	Physical (summary score)	diff	-0.409 (-0.672; -0.146)	0.0023	-1.176 (-2.5; 0.148)	0.12	0.28	10	341118	72220
	Fish consumption	Physical (summary score)	diff	-0.014 (-0.18; 0.152)	0.87	-0.613 (-1.88; 0.654)	0.36	0.37	14	308008	72220
	Fruit intake	Physical (summary score)	diff	0.063 (-0.073; 0.199)	0.37	0.136 (-0.422; 0.694)	0.64	0.79	33	433186	72220
	Gestational duration	Physical (summary score)	diff	0.041 (-0.075; 0.156)	0.49	0.048 (-0.517; 0.613)	0.87	0.98	11	131871	72220
	Glucose	Physical (summary score)	diff	0.003 (-0.037; 0.042)	0.89	-0.005 (-0.073; 0.063)	0.89	0.79	87	314916	72220
	High-density lipoprotein (HDL)	Physical (summary score)	diff	0.006 (-0.02; 0.031)	0.68	-0.018 (-0.064; 0.027)	0.43	0.21	238	315133	72220
	Healthspan	Physical (summary score)	diff	-0.039 (-0.22; 0.143)	0.68	-0.157 (-0.903; 0.588)	0.69	0.75	12	300447	72220
	Overall healthy diet	Physical (summary score)	diff	-0.001 (-0.179; 0.178)	0.99	0.314 (-0.369; 0.998)	0.39	0.38	10	258758	72220
	Heel bone mineral density	Physical (summary score)	diff	-0.05 (-0.073; -0.028)	8.1e-06	-0.044 (-0.091; 0.003)	0.069	0.76	324	265627	72220
	Low-density lipoproteins (LDL)	Physical (summary score)	diff	0.008 (-0.025; 0.041)	0.64	-0.018 (-0.074; 0.037)	0.52	0.26	143	343621	72220
	Alkaline phosphatase (ALP)	Physical (summary score)	diff	0.021 (-0.014; 0.057)	0.24	0.048 (-0.02; 0.116)	0.17	0.37	180	495994	72220
	Alanine transaminase (ALT)	Physical (summary score)	diff	-0.022 (-0.077; 0.033)	0.43	-0.107 (-0.261; 0.048)	0.18	0.25	137	524994	72220
	Aspartate transaminase (AST)	Physical (summary score)	diff	-0.013 (-0.071; 0.045)	0.66	-0.069 (-0.225; 0.087)	0.39	0.45	146	523719	72220
	Meat consumption	Physical (summary score)	diff	-0.002 (-0.181; 0.177)	0.98	-1.13 (-2.182; -0.078)	0.053	0.051	17	266042	72220
	Menopause	Physical (summary score)	diff	0.016 (-0.017; 0.05)	0.33	-0.009 (-0.084; 0.066)	0.82	0.46	94	143819	72220
	Myocardial fibrosis (myocardial T1 time)	Physical (summary score)	diff	0.028 (-0.083; 0.139)	0.62	0.497 (-2.337; 3.331)	0.75	0.76	7	41505	72220
	Parental lifespan	Physical (summary score)	diff	-0.236 (-0.434; -0.038)	0.019	-0.463 (-0.941; 0.015)	0.078	0.32	16	621224	72220
	Physical activity (accelerometer)	Physical (summary score)	diff	-0.194 (-0.348; -0.04)	0.014	-0.043 (-1.825; 1.738)	0.96	0.88	6	91084	72220
	Placental weight (fetus genotype)	Physical (summary score)	diff	0.018 (-0.038; 0.073)	0.53	-0.239 (-0.64; 0.162)	0.25	0.22	26	63717	72220
	Platelet count	Physical (summary score)	diff	-0.013 (-0.034; 0.008)	0.24	0.002 (-0.039; 0.042)	0.94	0.43	373	350474	72220
	Problematic alcohol use	Physical (summary score)	diff	-0.01 (-0.121; 0.1)	0.85	0.174 (-0.07; 0.417)	0.17	0.1	65	903147	72220
	Pulse rate	Physical (summary score)	diff	-0.006 (-0.044; 0.031)	0.74	-0.005 (-0.096; 0.086)	0.91	0.97	238	436424	72220
	Red blood cell count	Physical (summary score)	diff	0.017 (-0.007; 0.041)	0.17	-0.013 (-0.057; 0.031)	0.56	0.11	305	350475	72220
	Reproductive Success	Physical (summary score)	diff	0.031 (-0.242; 0.305)	0.82	-0.525 (-2.016; 0.967)	0.5	0.47	23	785604	72220
	Rheumatoid arthritis	Physical (summary score)	diff	-0.016 (-0.035; 0.003)	0.11	-0.011 (-0.044; 0.021)	0.5	0.74	95	59957	72220
	Sodium (in urine)	Physical (summary score)	diff	-0.005 (-0.13; 0.121)	0.94	0.129 (-0.846; 1.105)	0.8	0.79	30	326831	72220
	Telomere length	Physical (summary score)	diff	-0.051 (-0.091; -0.011)	0.012	-0.066 (-0.145; 0.014)	0.11	0.69	132	472174	72220
	Testosterone	Physical (summary score)	diff	0.035 (-0.019; 0.09)	0.2	-0.061 (-0.169; 0.047)	0.27	0.048	79	312102	72220
	Time spent watching television (TV)	Physical (summary score)	diff	-0.023 (-0.1; 0.054)	0.57	0.415 (-0.09; 0.92)	0.11	0.089	101	437887	72220
	Vegetables consumption	Physical (summary score)	diff	0.005 (-0.156; 0.165)	0.96	-0.43 (-1.913; 1.052)	0.58	0.57	23	428979	72220
	Vitamin D (measured)	Physical (summary score)	diff	0.019 (-0.032; 0.07)	0.47	0.065 (-0.016; 0.146)	0.12	0.16	50	329247	72220
	Water intake	Physical (summary score)	diff	-0.055 (-0.178; 0.068)	0.38	-0.051 (-0.392; 0.29)	0.77	0.98	42	445799	72220
	White blood cell count	Physical (summary score)	diff	-0.029 (-0.057; -0.001)	0.039	-0.093 (-0.158; -0.027)	0.0059	0.037	278	350470	72220
	Loneliness	Physical (summary score)	diff	-0.165 (-0.585; 0.255)	0.44	3.347 (-2.434; 9.127)	0.29	0.27	10	400299	72220
	Chronotype (morning person)	Physical (summary score)	diff	-0.015 (-0.083; 0.053)	0.66	0.384 (0.052; 0.716)	0.025	0.018	113	405137	72220
	Smoking (frequency)	Physical (summary score)	diff	-0.003 (-0.085; 0.08)	0.95	0.369 (0.033; 0.705)	0.035	0.029	74	340518	72220
	Time spend outdoors	Physical (summary score)	diff	0.078 (-0.083; 0.24)	0.34	1.646 (0.391; 2.901)	0.019	0.023	21	317971	72220
	Diagnosed asthma	Physical (summary score)	diff	-0.041 (-0.096; 0.013)	0.14	-0.033 (-0.171; 0.106)	0.64	0.89	77	405845	72220
	Diabetes	Physical (summary score)	diff	-0.008 (-0.084; 0.067)	0.83	0.029 (-0.161; 0.218)	0.77	0.68	62	405459	72220
	Volume of white matter	Physical (summary score)	diff	0.022 (-0.041; 0.086)	0.49	-0.292 (-0.612; 0.028)	0.09	0.065	21	39095	72220
	Volume of grey matter	Physical (summary score)	diff	-0.096 (-0.156; -0.036)	0.0017	-0.105 (-0.519; 0.309)	0.63	0.97	14	39095	72220
	Hearing problems	Physical (summary score)	diff	-0.066 (-0.18; 0.049)	0.26	-0.145 (-0.72; 0.43)	0.62	0.78	34	390401	72220
	Sleep duration (self-reported)	Physical (summary score)	diff	-0.138 (-0.26; -0.017)	0.025	-0.285 (-0.897; 0.328)	0.37	0.64	43	404145	72220
	Walking pace	Physical (summary score)	diff	-0.086 (-0.219; 0.048)	0.21	-0.605 (-1.737; 0.527)	0.3	0.37	51	404098	72220
	Insomnia	Physical (summary score)	diff	0.102 (-0.039; 0.244)	0.16	0.494 (-0.166; 1.154)	0.15	0.24	33	406074	72220
	Vigorous physical activity	Physical (summary score)	diff	0.147 (-0.228; 0.522)	0.44	-4.243 (-10.576; 2.089)	0.23	0.21	10	387025	72220
	Volume of accumbens	Physical (summary score)	diff	-0.008 (-0.083; 0.068)	0.84	-0.094 (-0.462; 0.274)	0.63	0.65	10	39080	72220
	Volume of amygdala	Physical (summary score)	diff	0.059 (-0.085; 0.204)	0.42	-0.339 (-2.083; 1.405)	0.72	0.68	6	39080	72220
	Volume of caudate	Physical (summary score)	diff	0.005 (-0.034; 0.043)	0.82	-0.151 (-0.423; 0.121)	0.29	0.27	33	39080	72220
	Volume of hippocampus	Physical (summary score)	diff	-0.024 (-0.078; 0.029)	0.38	0.306 (0.013; 0.599)	0.062	0.043	15	39080	72220
	Volume of pallidum	Physical (summary score)	diff	0.03 (-0.023; 0.083)	0.27	0.283 (0.092; 0.475)	0.0084	0.014	24	39080	72220
	Volume of putamen	Physical (summary score)	diff	-0.002 (-0.052; 0.048)	0.94	0.284 (-0.04; 0.608)	0.097	0.092	29	39080	72220
	Volume of thalamus	Physical (summary score)	diff	-0.006 (-0.049; 0.037)	0.77	-0.007 (-0.22; 0.206)	0.95	0.99	31	39080	72220
	Basal metabolic rate	Physical (summary score)	diff	0.091 (0.064; 0.119)	3.9e-11	0.114 (0.039; 0.189)	0.0031	0.53	439	399290	72220
	Haematocrit percentage	Physical (summary score)	diff	0.006 (-0.026; 0.039)	0.7	0.028 (-0.042; 0.098)	0.43	0.49	270	394285	72220
	Monocyte count	Physical (summary score)	diff	-0.034 (-0.066; -0.001)	0.043	-0.07 (-0.134; -0.006)	0.032	0.19	202	393593	72220
	Apolipoprotein A	Physical (summary score)	diff	0.017 (-0.008; 0.042)	0.19	-0.016 (-0.06; 0.027)	0.46	0.074	258	352662	72220
	Apolipoprotein B	Physical (summary score)	diff	0.006 (-0.026; 0.037)	0.71	-0.004 (-0.056; 0.048)	0.88	0.64	163	385576	72220
	Cognitive (summary score)	Physical (summary score)	diff	-0.104 (-0.21; 0.002)	0.055	-0.413 (-1.238; 0.412)	0.33	0.46	66	404449	72220
	Physical (summary score)	Physical (summary score)	diff	0.096 (0.071; 0.122)	8.1e-14	0.057 (-0.01; 0.123)	0.095	0.21	494	405979	72220
	Reaction time (shorter)	Physical (summary score)	diff	-0.076 (-0.219; 0.067)	0.3	-0.859 (-1.993; 0.275)	0.15	0.18	34	403967	72220
	Duration to complete alphanumeric path	Physical (summary score)	diff	-0.027 (-0.13; 0.075)	0.6	-0.344 (-0.96; 0.271)	0.29	0.32	21	168864	72220
	Number of puzzles correctly solved	Physical (summary score)	diff	-0.06 (-0.165; 0.045)	0.26	-0.963 (-1.642; -0.284)	0.0094	0.013	31	158996	72220
	Symbol digit substitution test	Physical (summary score)	diff	-0.081 (-0.192; 0.029)	0.15	-0.369 (-0.796; 0.058)	0.1	0.18	30	181587	72220
	Fluid intelligence score	Physical (summary score)	diff	0 (-0.051; 0.05)	0.99	-0.077 (-0.366; 0.211)	0.6	0.6	145	254641	72220
	Height	Physical (summary score)	diff	0.06 (0.043; 0.076)	1.6e-12	0.077 (0.041; 0.114)	3.7e-05	0.29	642	405540	72220
	Forced expiratory volume	Physical (summary score)	diff	0.097 (0.058; 0.136)	1.1e-06	0.2 (0.057; 0.342)	0.0064	0.14	275	373397	72220
	Hand grip strength	Physical (summary score)	diff	0.108 (0.048; 0.169)	0.00047	0.151 (-0.14; 0.442)	0.31	0.77	177	404112	72220
	Attention-deficit/hyperactivity disorder (ADHD)	Reaction time (shorter)	diff	-0.088 (-0.207; 0.032)	0.15	0.148 (-0.363; 0.658)	0.58	0.36	23	213859	69028
	Alzheimer's disease	Reaction time (shorter)	diff	-0.013 (-0.126; 0.099)	0.82	0.069 (-0.223; 0.361)	0.65	0.56	26	432423	69028
	Body mass index (BMI)	Reaction time (shorter)	diff	0.01 (-0.025; 0.045)	0.57	0.038 (-0.061; 0.137)	0.45	0.56	453	719971	69028
	Bipolar disorder	Reaction time (shorter)	diff	-0.04 (-0.149; 0.069)	0.47	0.433 (-0.292; 1.157)	0.25	0.2	45	388513	69028
	Birth weight	Reaction time (shorter)	diff	-0.011 (-0.067; 0.046)	0.71	-0.08 (-0.299; 0.14)	0.48	0.52	76	205475	69028
	Cannabis use (dependence)	Reaction time (shorter)	diff	0.053 (-0.215; 0.32)	0.7	-0.239 (-3.213; 2.734)	0.88	0.85	19	886025	69028
	Cortical surface area	Reaction time (shorter)	diff	0.009 (-0.049; 0.067)	0.75	0.113 (-0.094; 0.32)	0.3	0.32	16	30779	69028
	Cortical thickness	Reaction time (shorter)	diff	0.026 (-0.055; 0.106)	0.53	0.142 (-0.633; 0.918)	0.73	0.78	7	31356	69028
	Depression (diagnosis)	Reaction time (shorter)	diff	0.041 (-0.071; 0.153)	0.47	0.116 (-0.665; 0.896)	0.77	0.85	109	1029338	69028
	Education	Reaction time (shorter)	diff	-0.05 (-0.092; -0.007)	0.022	0.002 (-0.176; 0.179)	0.99	0.56	429	765283	69028
	Glycated haemoglobin (HbA1c)	Reaction time (shorter)	diff	0.011 (-0.013; 0.035)	0.36	0.016 (-0.03; 0.062)	0.5	0.82	266	344182	69028
	Hypertension	Reaction time (shorter)	diff	-0.006 (-0.054; 0.042)	0.79	0.014 (-0.159; 0.187)	0.88	0.81	151	361141	69028
	Insulin-like growth factor 1	Reaction time (shorter)	diff	0.003 (-0.024; 0.031)	0.81	0.011 (-0.047; 0.069)	0.7	0.76	287	342439	69028
	Income	Reaction time (shorter)	diff	-0.014 (-0.14; 0.112)	0.83	0.185 (-0.745; 1.114)	0.7	0.68	25	286301	69028
	Childhood low-density lipoproteins (LDL)	Reaction time (shorter)	diff	-0.004 (-0.023; 0.016)	0.73	0.01 (-0.038; 0.058)	0.7	0.57	6	4202	69028
	Age menarche	Reaction time (shorter)	diff	0.003 (-0.027; 0.033)	0.85	0.007 (-0.069; 0.084)	0.85	0.9	414	546514	69028
	Neuroticism	Reaction time (shorter)	diff	0.001 (-0.152; 0.153)	0.99	0.008 (-0.78; 0.797)	0.98	0.99	8	168105	69028
	Risk taking	Reaction time (shorter)	diff	0.011 (-0.07; 0.092)	0.79	-0.007 (-0.474; 0.461)	0.98	0.94	66	315894	69028
	Systolic blood pressure	Reaction time (shorter)	diff	-0.002 (-0.047; 0.043)	0.92	-0.1 (-0.286; 0.085)	0.29	0.29	185	340159	69028
	Sex hormone binding globulin	Reaction time (shorter)	diff	0.011 (-0.015; 0.038)	0.41	0.011 (-0.043; 0.065)	0.7	0.98	221	312215	69028
	Schizophrenia	Reaction time (shorter)	diff	-0.007 (-0.043; 0.029)	0.7	0.034 (-0.167; 0.236)	0.74	0.68	130	130644	69028
	Number of sexual partners	Reaction time (shorter)	diff	-0.043 (-0.127; 0.042)	0.32	0.419 (-0.237; 1.075)	0.21	0.17	69	370711	69028
	Abdominal aortic aneurysm	Reaction time (shorter)	diff	0.002 (-0.09; 0.094)	0.96	-0.01 (-0.284; 0.264)	0.95	0.93	109	1088793	69028
	Sleep duration (accelerometer)	Reaction time (shorter)	diff	0.071 (-0.078; 0.221)	0.35	0.237 (-0.415; 0.89)	0.51	0.63	7	85449	69028
	Salt added to food	Reaction time (shorter)	diff	0.006 (-0.087; 0.098)	0.9	0.076 (-0.267; 0.419)	0.67	0.68	39	323995	69028
	Relative age of first facial hair	Reaction time (shorter)	diff	0 (-0.046; 0.046)	0.99	-0.002 (-0.138; 0.133)	0.97	0.97	103	204568	69028
	Age at first live birth	Reaction time (shorter)	diff	-0.035 (-0.124; 0.054)	0.44	-0.192 (-0.839; 0.455)	0.57	0.63	33	170498	69028
	Age when periods started (menarche)	Reaction time (shorter)	diff	-0.018 (-0.053; 0.018)	0.33	0.029 (-0.08; 0.137)	0.6	0.38	167	243944	69028
	Atopic dermatitis	Reaction time (shorter)	diff	-0.006 (-0.07; 0.059)	0.87	-0.09 (-0.369; 0.19)	0.55	0.56	11	40384	69028
	Male baldness	Reaction time (shorter)	diff	-0.001 (-0.025; 0.022)	0.92	0.018 (-0.05; 0.086)	0.6	0.55	75	52874	69028
	Bread consumption	Reaction time (shorter)	diff	-0.144 (-0.301; 0.013)	0.071	-0.296 (-1.122; 0.53)	0.49	0.72	23	438853	69028
	C-reactive protein	Reaction time (shorter)	diff	-0.017 (-0.051; 0.017)	0.33	-0.058 (-0.119; 0.003)	0.063	0.11	185	343524	69028
	Celiac disease	Reaction time (shorter)	diff	-0.02 (-0.054; 0.014)	0.25	-0.007 (-0.124; 0.11)	0.91	0.82	39	41505	69028
	Childhood body mass index (self-reported)	Reaction time (shorter)	diff	-0.009 (-0.052; 0.033)	0.67	0.013 (-0.085; 0.112)	0.79	0.62	149	354996	69028
	Childhood body mass index (measured)	Reaction time (shorter)	diff	-0.02 (-0.07; 0.03)	0.44	0.03 (-0.203; 0.262)	0.81	0.68	16	37964	69028
	Coffee intake	Reaction time (shorter)	diff	0.017 (-0.061; 0.095)	0.67	0.026 (-0.143; 0.195)	0.77	0.91	7	105037	69028
	Creatinine (blood)	Reaction time (shorter)	diff	-0.004 (-0.033; 0.026)	0.81	-0.024 (-0.096; 0.048)	0.52	0.54	267	344104	69028
	Facial aging	Reaction time (shorter)	diff	-0.004 (-0.084; 0.077)	0.93	-0.138 (-0.288; 0.013)	0.078	0.045	59	423999	69028
	Fathers's age at death	Reaction time (shorter)	diff	-0.127 (-0.341; 0.086)	0.24	-0.036 (-1.132; 1.06)	0.95	0.87	10	341118	69028
	Fish consumption	Reaction time (shorter)	diff	0.033 (-0.133; 0.198)	0.7	-0.574 (-1.829; 0.68)	0.39	0.36	14	308008	69028
	Fruit intake	Reaction time (shorter)	diff	0.039 (-0.085; 0.163)	0.53	0.007 (-0.494; 0.508)	0.98	0.9	33	433186	69028
	Gestational duration	Reaction time (shorter)	diff	-0.141 (-0.277; -0.004)	0.043	-0.498 (-1.122; 0.126)	0.15	0.28	11	131871	69028
	Glucose	Reaction time (shorter)	diff	0.038 (-0.002; 0.079)	0.065	0.01 (-0.06; 0.08)	0.78	0.34	87	314916	69028
	High-density lipoprotein (HDL)	Reaction time (shorter)	diff	-0.008 (-0.031; 0.016)	0.52	0.033 (-0.008; 0.073)	0.12	0.019	238	315133	69028
	Healthspan	Reaction time (shorter)	diff	-0.06 (-0.221; 0.1)	0.46	-0.134 (-0.765; 0.498)	0.69	0.82	12	300447	69028
	Overall healthy diet	Reaction time (shorter)	diff	0.095 (-0.06; 0.25)	0.23	-0.074 (-0.662; 0.515)	0.81	0.58	10	258758	69028
	Heel bone mineral density	Reaction time (shorter)	diff	-0.001 (-0.022; 0.02)	0.91	-0.001 (-0.046; 0.043)	0.96	1	324	265627	69028
	Low-density lipoproteins (LDL)	Reaction time (shorter)	diff	-0.011 (-0.041; 0.019)	0.48	-0.024 (-0.075; 0.027)	0.36	0.53	143	343621	69028
	Alkaline phosphatase (ALP)	Reaction time (shorter)	diff	-0.012 (-0.047; 0.023)	0.51	-0.012 (-0.079; 0.055)	0.73	1	180	495994	69028
	Alanine transaminase (ALT)	Reaction time (shorter)	diff	0.025 (-0.034; 0.083)	0.41	0.051 (-0.113; 0.215)	0.55	0.74	137	524994	69028
	Aspartate transaminase (AST)	Reaction time (shorter)	diff	0.016 (-0.035; 0.067)	0.53	-0.031 (-0.168; 0.106)	0.66	0.47	146	523719	69028
	Meat consumption	Reaction time (shorter)	diff	0.096 (-0.059; 0.251)	0.22	-0.272 (-1.294; 0.749)	0.61	0.49	17	266042	69028
	Menopause	Reaction time (shorter)	diff	0.008 (-0.027; 0.043)	0.64	0.008 (-0.07; 0.087)	0.84	1	94	143819	69028
	Myocardial fibrosis (myocardial T1 time)	Reaction time (shorter)	diff	0.039 (-0.07; 0.147)	0.48	-0.73 (-3.426; 1.967)	0.62	0.6	7	41505	69028
	Parental lifespan	Reaction time (shorter)	diff	-0.059 (-0.238; 0.12)	0.52	-0.265 (-0.698; 0.168)	0.25	0.32	16	621224	69028
	Physical activity (accelerometer)	Reaction time (shorter)	diff	0.02 (-0.137; 0.178)	0.8	0.189 (-1.634; 2.011)	0.85	0.86	6	91084	69028
	Placental weight (fetus genotype)	Reaction time (shorter)	diff	-0.025 (-0.081; 0.03)	0.37	0.133 (-0.273; 0.54)	0.53	0.45	26	63717	69028
	Platelet count	Reaction time (shorter)	diff	-0.012 (-0.034; 0.009)	0.27	-0.018 (-0.06; 0.024)	0.39	0.74	373	350474	69028
	Problematic alcohol use	Reaction time (shorter)	diff	0.085 (-0.028; 0.198)	0.14	0.095 (-0.154; 0.344)	0.46	0.93	65	903147	69028
	Pulse rate	Reaction time (shorter)	diff	0 (-0.035; 0.035)	0.99	-0.015 (-0.099; 0.069)	0.73	0.7	238	436424	69028
	Red blood cell count	Reaction time (shorter)	diff	0.006 (-0.017; 0.029)	0.6	-0.003 (-0.046; 0.039)	0.87	0.59	305	350475	69028
	Reproductive Success	Reaction time (shorter)	diff	0.084 (-0.13; 0.297)	0.44	0.154 (-1; 1.307)	0.8	0.9	23	785604	69028
	Rheumatoid arthritis	Reaction time (shorter)	diff	0.003 (-0.015; 0.021)	0.72	-0.002 (-0.033; 0.028)	0.88	0.65	95	59957	69028
	Sodium (in urine)	Reaction time (shorter)	diff	0.048 (-0.073; 0.169)	0.44	0.446 (-0.479; 1.371)	0.35	0.4	30	326831	69028
	Telomere length	Reaction time (shorter)	diff	-0.009 (-0.056; 0.038)	0.7	0.01 (-0.083; 0.103)	0.83	0.64	132	472174	69028
	Testosterone	Reaction time (shorter)	diff	0.045 (-0.006; 0.095)	0.082	0.009 (-0.093; 0.111)	0.87	0.43	79	312102	69028
	Time spent watching television (TV)	Reaction time (shorter)	diff	0.047 (-0.03; 0.123)	0.23	-0.168 (-0.674; 0.338)	0.52	0.4	101	437887	69028
	Vegetables consumption	Reaction time (shorter)	diff	-0.202 (-0.366; -0.038)	0.016	-1.072 (-2.574; 0.43)	0.18	0.27	23	428979	69028
	Vitamin D (measured)	Reaction time (shorter)	diff	0.001 (-0.049; 0.051)	0.96	-0.027 (-0.106; 0.053)	0.52	0.38	50	329247	69028
	Water intake	Reaction time (shorter)	diff	0.033 (-0.073; 0.138)	0.54	-0.124 (-0.413; 0.165)	0.41	0.26	42	445799	69028
	White blood cell count	Reaction time (shorter)	diff	0.009 (-0.02; 0.038)	0.55	-0.057 (-0.125; 0.012)	0.11	0.039	278	350470	69028
	Loneliness	Reaction time (shorter)	diff	0.147 (-0.106; 0.401)	0.26	0.524 (-3.045; 4.093)	0.78	0.84	10	400299	69028
	Chronotype (morning person)	Reaction time (shorter)	diff	0.077 (0.011; 0.143)	0.021	0.251 (-0.076; 0.578)	0.14	0.29	113	405137	69028
	Smoking (frequency)	Reaction time (shorter)	diff	0.033 (-0.041; 0.108)	0.38	-0.036 (-0.348; 0.276)	0.82	0.66	74	340518	69028
	Time spend outdoors	Reaction time (shorter)	diff	0.071 (-0.077; 0.218)	0.35	0.267 (-1.017; 1.551)	0.69	0.77	21	317971	69028
	Diagnosed asthma	Reaction time (shorter)	diff	-0.073 (-0.127; -0.019)	0.0081	-0.22 (-0.356; -0.084)	0.0022	0.024	77	405845	69028
	Diabetes	Reaction time (shorter)	diff	0.018 (-0.053; 0.088)	0.63	-0.071 (-0.248; 0.105)	0.43	0.29	62	405459	69028
	Volume of white matter	Reaction time (shorter)	diff	-0.012 (-0.06; 0.037)	0.64	-0.181 (-0.443; 0.08)	0.19	0.21	21	39095	69028
	Volume of grey matter	Reaction time (shorter)	diff	-0.009 (-0.074; 0.056)	0.79	0.049 (-0.401; 0.499)	0.83	0.8	14	39095	69028
	Hearing problems	Reaction time (shorter)	diff	0.05 (-0.067; 0.167)	0.4	0.193 (-0.395; 0.781)	0.52	0.63	34	390401	69028
	Sleep duration (self-reported)	Reaction time (shorter)	diff	0.001 (-0.111; 0.113)	0.99	0.387 (-0.175; 0.949)	0.18	0.18	43	404145	69028
	Walking pace	Reaction time (shorter)	diff	-0.014 (-0.128; 0.099)	0.81	-0.539 (-1.499; 0.422)	0.28	0.29	51	404098	69028
	Insomnia	Reaction time (shorter)	diff	-0.029 (-0.157; 0.098)	0.65	-0.348 (-0.948; 0.252)	0.26	0.3	33	406074	69028
	Vigorous physical activity	Reaction time (shorter)	diff	0.033 (-0.214; 0.279)	0.8	0.864 (-3.488; 5.215)	0.71	0.72	10	387025	69028
	Volume of accumbens	Reaction time (shorter)	diff	-0.031 (-0.1; 0.037)	0.37	0.097 (-0.226; 0.421)	0.57	0.45	10	39080	69028
	Volume of amygdala	Reaction time (shorter)	diff	-0.069 (-0.202; 0.064)	0.31	-1.034 (-2.379; 0.312)	0.21	0.23	6	39080	69028
	Volume of caudate	Reaction time (shorter)	diff	-0.003 (-0.042; 0.036)	0.88	-0.219 (-0.498; 0.059)	0.13	0.13	33	39080	69028
	Volume of hippocampus	Reaction time (shorter)	diff	0.037 (-0.033; 0.107)	0.3	0.294 (-0.079; 0.666)	0.15	0.19	15	39080	69028
	Volume of pallidum	Reaction time (shorter)	diff	0.001 (-0.043; 0.045)	0.96	0.052 (-0.125; 0.23)	0.57	0.56	24	39080	69028
	Volume of putamen	Reaction time (shorter)	diff	-0.001 (-0.043; 0.041)	0.95	-0.004 (-0.288; 0.28)	0.98	0.99	29	39080	69028
	Volume of thalamus	Reaction time (shorter)	diff	-0.003 (-0.043; 0.036)	0.88	0.058 (-0.134; 0.251)	0.56	0.53	31	39080	69028
	Basal metabolic rate	Reaction time (shorter)	diff	0.007 (-0.019; 0.033)	0.59	0.05 (-0.022; 0.121)	0.17	0.21	439	399290	69028
	Haematocrit percentage	Reaction time (shorter)	diff	0.01 (-0.019; 0.039)	0.5	-0.036 (-0.098; 0.026)	0.26	0.1	270	394285	69028
	Monocyte count	Reaction time (shorter)	diff	-0.005 (-0.035; 0.025)	0.73	-0.016 (-0.075; 0.043)	0.59	0.68	202	393593	69028
	Apolipoprotein A	Reaction time (shorter)	diff	-0.011 (-0.034; 0.011)	0.33	-0.02 (-0.06; 0.02)	0.33	0.62	258	352662	69028
	Apolipoprotein B	Reaction time (shorter)	diff	0.011 (-0.017; 0.038)	0.45	-0.003 (-0.049; 0.043)	0.9	0.46	163	385576	69028
	Cognitive (summary score)	Reaction time (shorter)	diff	0.03 (-0.063; 0.122)	0.53	0.032 (-0.688; 0.753)	0.93	0.99	66	404449	69028
	Physical (summary score)	Reaction time (shorter)	diff	-0.01 (-0.034; 0.013)	0.38	-0.01 (-0.071; 0.052)	0.76	0.98	494	405979	69028
	Reaction time (shorter)	Reaction time (shorter)	diff	0.118 (-0.012; 0.248)	0.075	-0.239 (-1.285; 0.807)	0.66	0.51	34	403967	69028
	Duration to complete alphanumeric path	Reaction time (shorter)	diff	-0.053 (-0.157; 0.05)	0.31	-0.248 (-0.87; 0.375)	0.44	0.54	21	168864	69028
	Number of puzzles correctly solved	Reaction time (shorter)	diff	0.036 (-0.053; 0.125)	0.43	-0.65 (-1.251; -0.05)	0.042	0.031	31	158996	69028
	Symbol digit substitution test	Reaction time (shorter)	diff	-0.04 (-0.131; 0.05)	0.38	-0.098 (-0.454; 0.257)	0.59	0.74	30	181587	69028
	Fluid intelligence score	Reaction time (shorter)	diff	-0.016 (-0.065; 0.032)	0.51	0.066 (-0.212; 0.344)	0.64	0.56	145	254641	69028
	Height	Reaction time (shorter)	diff	0.002 (-0.014; 0.017)	0.84	0.03 (-0.004; 0.064)	0.087	0.069	642	405540	69028
	Forced expiratory volume	Reaction time (shorter)	diff	-0.036 (-0.074; 0.001)	0.058	0.019 (-0.118; 0.156)	0.79	0.41	275	373397	69028
	Hand grip strength	Reaction time (shorter)	diff	0.007 (-0.047; 0.061)	0.79	0.11 (-0.148; 0.368)	0.4	0.42	177	404112	69028
	Attention-deficit/hyperactivity disorder (ADHD)	Duration to complete alphanumeric path	diff	0.055 (-0.052; 0.163)	0.31	0.013 (-0.456; 0.483)	0.96	0.86	23	213859	77380
	Alzheimer's disease	Duration to complete alphanumeric path	diff	0.132 (0.026; 0.238)	0.015	0.231 (-0.045; 0.507)	0.11	0.46	26	432423	77380
	Body mass index (BMI)	Duration to complete alphanumeric path	diff	-0.012 (-0.046; 0.021)	0.47	-0.058 (-0.153; 0.036)	0.23	0.31	453	719971	77380
	Bipolar disorder	Duration to complete alphanumeric path	diff	0.093 (-0.01; 0.196)	0.077	0.468 (-0.216; 1.152)	0.19	0.28	45	388513	77380
	Birth weight	Duration to complete alphanumeric path	diff	0.007 (-0.048; 0.062)	0.79	0.103 (-0.111; 0.317)	0.35	0.37	76	205475	77380
	Cannabis use (dependence)	Duration to complete alphanumeric path	diff	-0.019 (-0.326; 0.288)	0.9	-2.189 (-5.534; 1.157)	0.22	0.22	19	886025	77380
	Cortical surface area	Duration to complete alphanumeric path	diff	-0.02 (-0.063; 0.024)	0.37	-0.007 (-0.162; 0.148)	0.93	0.87	16	30779	77380
	Cortical thickness	Duration to complete alphanumeric path	diff	0.065 (-0.011; 0.141)	0.093	0.209 (-0.524; 0.941)	0.6	0.71	7	31356	77380
	Depression (diagnosis)	Duration to complete alphanumeric path	diff	-0.005 (-0.119; 0.109)	0.94	-0.557 (-1.345; 0.232)	0.17	0.17	109	1029338	77380
	Education	Duration to complete alphanumeric path	diff	0.004 (-0.036; 0.045)	0.83	0.112 (-0.056; 0.279)	0.19	0.2	429	765283	77380
	Glycated haemoglobin (HbA1c)	Duration to complete alphanumeric path	diff	-0.004 (-0.027; 0.019)	0.75	-0.027 (-0.071; 0.016)	0.22	0.21	266	344182	77380
	Hypertension	Duration to complete alphanumeric path	diff	-0.002 (-0.05; 0.046)	0.94	-0.022 (-0.196; 0.151)	0.8	0.81	151	361141	77380
	Insulin-like growth factor 1	Duration to complete alphanumeric path	diff	-0.004 (-0.028; 0.02)	0.73	-0.001 (-0.051; 0.048)	0.95	0.9	287	342439	77380
	Income	Duration to complete alphanumeric path	diff	0.005 (-0.114; 0.124)	0.94	0.644 (-0.234; 1.522)	0.16	0.16	25	286301	77380
	Childhood low-density lipoproteins (LDL)	Duration to complete alphanumeric path	diff	0.006 (-0.017; 0.03)	0.59	0.006 (-0.058; 0.069)	0.86	0.99	6	4202	77380
	Age menarche	Duration to complete alphanumeric path	diff	-0.02 (-0.048; 0.009)	0.18	-0.051 (-0.124; 0.021)	0.17	0.35	414	546514	77380
	Neuroticism	Duration to complete alphanumeric path	diff	0.043 (-0.112; 0.198)	0.59	0.32 (-0.514; 1.154)	0.48	0.53	8	168105	77380
	Risk taking	Duration to complete alphanumeric path	diff	0 (-0.075; 0.076)	0.99	-0.214 (-0.647; 0.219)	0.34	0.33	66	315894	77380
	Systolic blood pressure	Duration to complete alphanumeric path	diff	0.01 (-0.035; 0.054)	0.67	-0.094 (-0.279; 0.091)	0.32	0.26	186	340159	77380
	Sex hormone binding globulin	Duration to complete alphanumeric path	diff	-0.002 (-0.027; 0.023)	0.86	0.01 (-0.041; 0.06)	0.7	0.59	220	312215	77380
	Schizophrenia	Duration to complete alphanumeric path	diff	-0.015 (-0.05; 0.02)	0.4	-0.122 (-0.319; 0.075)	0.23	0.28	130	130644	77380
	Number of sexual partners	Duration to complete alphanumeric path	diff	0.05 (-0.03; 0.131)	0.22	-0.075 (-0.7; 0.551)	0.82	0.69	69	370711	77380
	Abdominal aortic aneurysm	Duration to complete alphanumeric path	diff	0.029 (-0.064; 0.123)	0.54	0.051 (-0.228; 0.33)	0.72	0.87	109	1088793	77380
	Sleep duration (accelerometer)	Duration to complete alphanumeric path	diff	0.05 (-0.077; 0.176)	0.44	0.101 (-0.464; 0.667)	0.74	0.86	7	85449	77380
	Salt added to food	Duration to complete alphanumeric path	diff	0.037 (-0.058; 0.132)	0.45	-0.136 (-0.489; 0.217)	0.45	0.32	39	323995	77380
	Relative age of first facial hair	Duration to complete alphanumeric path	diff	-0.025 (-0.066; 0.017)	0.24	0.037 (-0.085; 0.159)	0.55	0.29	103	204568	77380
	Age at first live birth	Duration to complete alphanumeric path	diff	0.047 (-0.035; 0.129)	0.26	0.289 (-0.3; 0.879)	0.34	0.42	33	170498	77380
	Age when periods started (menarche)	Duration to complete alphanumeric path	diff	-0.006 (-0.039; 0.028)	0.73	-0.109 (-0.21; -0.007)	0.037	0.037	167	243944	77380
	Atopic dermatitis	Duration to complete alphanumeric path	diff	0.015 (-0.056; 0.086)	0.68	-0.108 (-0.422; 0.205)	0.52	0.45	11	40384	77380
	Male baldness	Duration to complete alphanumeric path	diff	-0.005 (-0.028; 0.019)	0.69	0.053 (-0.013; 0.119)	0.12	0.071	75	52874	77380
	Bread consumption	Duration to complete alphanumeric path	diff	0.116 (-0.036; 0.267)	0.13	0.159 (-0.659; 0.978)	0.71	0.92	23	438853	77380
	C-reactive protein	Duration to complete alphanumeric path	diff	-0.021 (-0.05; 0.007)	0.14	-0.035 (-0.087; 0.018)	0.2	0.55	185	343524	77380
	Celiac disease	Duration to complete alphanumeric path	diff	0 (-0.034; 0.033)	0.98	-0.04 (-0.154; 0.074)	0.5	0.48	39	41505	77380
	Childhood body mass index (self-reported)	Duration to complete alphanumeric path	diff	0.011 (-0.031; 0.054)	0.6	-0.005 (-0.104; 0.093)	0.92	0.71	149	354996	77380
	Childhood body mass index (measured)	Duration to complete alphanumeric path	diff	-0.003 (-0.058; 0.052)	0.91	-0.071 (-0.333; 0.192)	0.61	0.61	16	37964	77380
	Coffee intake	Duration to complete alphanumeric path	diff	-0.045 (-0.117; 0.027)	0.22	-0.023 (-0.166; 0.12)	0.77	0.74	7	105037	77380
	Creatinine (blood)	Duration to complete alphanumeric path	diff	0.013 (-0.014; 0.04)	0.34	0.053 (-0.014; 0.119)	0.12	0.2	267	344104	77380
	Facial aging	Duration to complete alphanumeric path	diff	0.072 (0.004; 0.139)	0.037	-0.03 (-0.16; 0.1)	0.65	0.077	59	423999	77380
	Fathers's age at death	Duration to complete alphanumeric path	diff	0.016 (-0.346; 0.378)	0.93	-1.109 (-2.914; 0.696)	0.26	0.25	10	341118	77380
	Fish consumption	Duration to complete alphanumeric path	diff	-0.03 (-0.205; 0.145)	0.74	-0.047 (-1.431; 1.337)	0.95	0.98	14	308008	77380
	Fruit intake	Duration to complete alphanumeric path	diff	-0.062 (-0.19; 0.066)	0.34	-0.156 (-0.678; 0.367)	0.56	0.72	33	433186	77380
	Gestational duration	Duration to complete alphanumeric path	diff	0.096 (-0.027; 0.218)	0.13	0.069 (-0.532; 0.669)	0.83	0.93	11	131871	77380
	Glucose	Duration to complete alphanumeric path	diff	-0.015 (-0.054; 0.023)	0.43	0.014 (-0.052; 0.08)	0.67	0.28	87	314916	77380
	High-density lipoprotein (HDL)	Duration to complete alphanumeric path	diff	-0.011 (-0.034; 0.012)	0.36	0.009 (-0.031; 0.049)	0.67	0.25	238	315133	77380
	Healthspan	Duration to complete alphanumeric path	diff	-0.016 (-0.168; 0.135)	0.83	-0.029 (-0.626; 0.567)	0.92	0.97	12	300447	77380
	Overall healthy diet	Duration to complete alphanumeric path	diff	-0.02 (-0.167; 0.126)	0.78	-0.395 (-0.951; 0.16)	0.2	0.21	10	258758	77380
	Heel bone mineral density	Duration to complete alphanumeric path	diff	-0.012 (-0.031; 0.008)	0.24	-0.019 (-0.06; 0.023)	0.38	0.71	324	265627	77380
	Low-density lipoproteins (LDL)	Duration to complete alphanumeric path	diff	0.015 (-0.014; 0.044)	0.3	0.019 (-0.03; 0.068)	0.46	0.86	144	343621	77380
	Alkaline phosphatase (ALP)	Duration to complete alphanumeric path	diff	-0.006 (-0.038; 0.026)	0.72	-0.006 (-0.067; 0.055)	0.84	0.99	180	495994	77380
	Alanine transaminase (ALT)	Duration to complete alphanumeric path	diff	-0.018 (-0.074; 0.039)	0.54	0.004 (-0.155; 0.163)	0.96	0.78	137	524994	77380
	Aspartate transaminase (AST)	Duration to complete alphanumeric path	diff	0.016 (-0.032; 0.064)	0.51	-0.027 (-0.156; 0.102)	0.68	0.48	146	523719	77380
	Meat consumption	Duration to complete alphanumeric path	diff	0.017 (-0.125; 0.159)	0.81	-0.038 (-0.962; 0.886)	0.94	0.91	17	266042	77380
	Menopause	Duration to complete alphanumeric path	diff	-0.002 (-0.031; 0.026)	0.87	-0.023 (-0.087; 0.042)	0.5	0.5	94	143819	77380
	Myocardial fibrosis (myocardial T1 time)	Duration to complete alphanumeric path	diff	-0.028 (-0.113; 0.058)	0.53	0.031 (-1.979; 2.042)	0.98	0.96	7	41505	77380
	Parental lifespan	Duration to complete alphanumeric path	diff	-0.137 (-0.363; 0.09)	0.24	-0.786 (-1.213; -0.359)	0.0029	0.0056	16	621224	77380
	Physical activity (accelerometer)	Duration to complete alphanumeric path	diff	-0.003 (-0.173; 0.168)	0.98	0.037 (-2.171; 2.244)	0.98	0.97	6	91084	77380
	Placental weight (fetus genotype)	Duration to complete alphanumeric path	diff	-0.009 (-0.061; 0.043)	0.74	0.167 (-0.217; 0.551)	0.4	0.37	26	63717	77380
	Platelet count	Duration to complete alphanumeric path	diff	0.003 (-0.016; 0.021)	0.78	0.029 (-0.008; 0.065)	0.12	0.1	373	350474	77380
	Problematic alcohol use	Duration to complete alphanumeric path	diff	0.093 (-0.014; 0.2)	0.087	-0.02 (-0.256; 0.215)	0.87	0.29	65	903147	77380
	Pulse rate	Duration to complete alphanumeric path	diff	0.01 (-0.024; 0.043)	0.57	0.053 (-0.026; 0.133)	0.19	0.24	238	436424	77380
	Red blood cell count	Duration to complete alphanumeric path	diff	-0.016 (-0.038; 0.006)	0.15	0.011 (-0.029; 0.051)	0.59	0.12	305	350475	77380
	Reproductive Success	Duration to complete alphanumeric path	diff	-0.15 (-0.352; 0.052)	0.14	0.226 (-0.863; 1.316)	0.69	0.5	23	785604	77380
	Rheumatoid arthritis	Duration to complete alphanumeric path	diff	-0.014 (-0.031; 0.003)	0.11	-0.01 (-0.039; 0.018)	0.48	0.77	95	59957	77380
	Sodium (in urine)	Duration to complete alphanumeric path	diff	-0.076 (-0.191; 0.04)	0.2	0.375 (-0.509; 1.26)	0.41	0.32	30	326831	77380
	Telomere length	Duration to complete alphanumeric path	diff	0.017 (-0.024; 0.057)	0.42	0.008 (-0.073; 0.09)	0.84	0.82	133	472174	77380
	Testosterone	Duration to complete alphanumeric path	diff	0.046 (-0.005; 0.097)	0.075	0.066 (-0.037; 0.169)	0.21	0.67	79	312102	77380
	Time spent watching television (TV)	Duration to complete alphanumeric path	diff	0.028 (-0.044; 0.101)	0.44	-0.256 (-0.733; 0.222)	0.3	0.24	101	437887	77380
	Vegetables consumption	Duration to complete alphanumeric path	diff	-0.174 (-0.331; -0.018)	0.029	-0.431 (-1.895; 1.034)	0.57	0.73	23	428979	77380
	Vitamin D (measured)	Duration to complete alphanumeric path	diff	-0.007 (-0.05; 0.036)	0.74	-0.021 (-0.09; 0.048)	0.55	0.62	50	329247	77380
	Water intake	Duration to complete alphanumeric path	diff	0.067 (-0.046; 0.18)	0.25	0.078 (-0.236; 0.392)	0.63	0.94	42	445799	77380
	White blood cell count	Duration to complete alphanumeric path	diff	0.012 (-0.015; 0.04)	0.37	0.019 (-0.046; 0.084)	0.57	0.83	278	350470	77380
	Loneliness	Duration to complete alphanumeric path	diff	-0.012 (-0.266; 0.243)	0.93	-3.461 (-6.832; -0.09)	0.079	0.079	10	400299	77380
	Chronotype (morning person)	Duration to complete alphanumeric path	diff	-0.013 (-0.075; 0.049)	0.69	-0.08 (-0.389; 0.229)	0.61	0.66	113	405137	77380
	Smoking (frequency)	Duration to complete alphanumeric path	diff	0.058 (-0.018; 0.134)	0.13	0.109 (-0.212; 0.43)	0.51	0.75	74	340518	77380
	Time spend outdoors	Duration to complete alphanumeric path	diff	-0.078 (-0.217; 0.061)	0.27	0.43 (-0.783; 1.642)	0.5	0.42	21	317971	77380
	Diagnosed asthma	Duration to complete alphanumeric path	diff	-0.023 (-0.074; 0.028)	0.38	-0.009 (-0.137; 0.119)	0.89	0.82	77	405845	77380
	Diabetes	Duration to complete alphanumeric path	diff	-0.059 (-0.125; 0.008)	0.085	-0.073 (-0.24; 0.093)	0.39	0.85	62	405459	77380
	Volume of white matter	Duration to complete alphanumeric path	diff	-0.011 (-0.058; 0.035)	0.63	0.015 (-0.24; 0.269)	0.91	0.84	21	39095	77380
	Volume of grey matter	Duration to complete alphanumeric path	diff	0.024 (-0.034; 0.082)	0.42	0.026 (-0.361; 0.413)	0.9	0.99	14	39095	77380
	Hearing problems	Duration to complete alphanumeric path	diff	-0.073 (-0.21; 0.063)	0.29	-0.092 (-0.791; 0.606)	0.8	0.96	34	390401	77380
	Sleep duration (self-reported)	Duration to complete alphanumeric path	diff	0.006 (-0.1; 0.112)	0.91	0.668 (0.137; 1.199)	0.018	0.017	43	404145	77380
	Walking pace	Duration to complete alphanumeric path	diff	0.094 (-0.01; 0.199)	0.077	0.554 (-0.331; 1.44)	0.23	0.31	51	404098	77380
	Insomnia	Duration to complete alphanumeric path	diff	-0.005 (-0.138; 0.128)	0.94	-0.093 (-0.726; 0.54)	0.77	0.78	33	406074	77380
	Vigorous physical activity	Duration to complete alphanumeric path	diff	0.099 (-0.269; 0.467)	0.6	-1.307 (-8.132; 5.519)	0.72	0.7	10	387025	77380
	Volume of accumbens	Duration to complete alphanumeric path	diff	-0.008 (-0.1; 0.085)	0.87	0.149 (-0.294; 0.592)	0.53	0.5	10	39080	77380
	Volume of amygdala	Duration to complete alphanumeric path	diff	-0.08 (-0.173; 0.013)	0.093	-0.709 (-1.742; 0.324)	0.25	0.3	6	39080	77380
	Volume of caudate	Duration to complete alphanumeric path	diff	-0.016 (-0.058; 0.025)	0.45	-0.105 (-0.402; 0.193)	0.49	0.56	33	39080	77380
	Volume of hippocampus	Duration to complete alphanumeric path	diff	0.028 (-0.023; 0.08)	0.28	-0.17 (-0.454; 0.113)	0.26	0.19	15	39080	77380
	Volume of pallidum	Duration to complete alphanumeric path	diff	-0.018 (-0.06; 0.024)	0.41	-0.063 (-0.237; 0.11)	0.48	0.6	24	39080	77380
	Volume of putamen	Duration to complete alphanumeric path	diff	0.014 (-0.032; 0.059)	0.55	-0.148 (-0.454; 0.157)	0.35	0.3	29	39080	77380
	Volume of thalamus	Duration to complete alphanumeric path	diff	0.018 (-0.028; 0.065)	0.44	-0.002 (-0.233; 0.228)	0.98	0.86	31	39080	77380
	Basal metabolic rate	Duration to complete alphanumeric path	diff	0.016 (-0.009; 0.04)	0.21	-0.012 (-0.08; 0.057)	0.74	0.4	439	399290	77380
	Haematocrit percentage	Duration to complete alphanumeric path	diff	0.011 (-0.018; 0.041)	0.45	0.037 (-0.025; 0.1)	0.24	0.36	269	394285	77380
	Monocyte count	Duration to complete alphanumeric path	diff	0.017 (-0.012; 0.047)	0.25	-0.039 (-0.096; 0.019)	0.19	0.029	202	393593	77380
	Apolipoprotein A	Duration to complete alphanumeric path	diff	-0.022 (-0.044; 0)	0.048	-0.023 (-0.062; 0.016)	0.24	0.95	258	352662	77380
	Apolipoprotein B	Duration to complete alphanumeric path	diff	0.002 (-0.024; 0.029)	0.86	-0.001 (-0.045; 0.044)	0.98	0.86	164	385576	77380
	Cognitive (summary score)	Duration to complete alphanumeric path	diff	0.012 (-0.09; 0.115)	0.81	-0.018 (-0.821; 0.786)	0.97	0.94	66	404449	77380
	Physical (summary score)	Duration to complete alphanumeric path	diff	-0.001 (-0.024; 0.021)	0.9	-0.001 (-0.061; 0.059)	0.98	0.98	494	405979	77380
	Reaction time (shorter)	Duration to complete alphanumeric path	diff	0.036 (-0.091; 0.163)	0.58	1.007 (0.019; 1.995)	0.054	0.061	34	403967	77380
	Duration to complete alphanumeric path	Duration to complete alphanumeric path	diff	0.104 (-0.043; 0.251)	0.17	-1.311 (-1.952; -0.671)	0.00074	0.00031	21	168864	77380
	Number of puzzles correctly solved	Duration to complete alphanumeric path	diff	-0.02 (-0.126; 0.086)	0.71	-0.963 (-1.641; -0.285)	0.0094	0.01	31	158996	77380
	Symbol digit substitution test	Duration to complete alphanumeric path	diff	0.009 (-0.116; 0.135)	0.88	-0.745 (-1.152; -0.338)	0.0013	0.0008	30	181587	77380
	Fluid intelligence score	Duration to complete alphanumeric path	diff	0.027 (-0.018; 0.072)	0.23	0.193 (-0.063; 0.449)	0.14	0.2	145	254641	77380
	Height	Duration to complete alphanumeric path	diff	-0.001 (-0.017; 0.014)	0.85	0.008 (-0.026; 0.042)	0.64	0.53	642	405540	77380
	Forced expiratory volume	Duration to complete alphanumeric path	diff	0.01 (-0.026; 0.045)	0.59	-0.015 (-0.144; 0.114)	0.82	0.69	275	373397	77380
	Hand grip strength	Duration to complete alphanumeric path	diff	0.011 (-0.043; 0.065)	0.69	-0.029 (-0.289; 0.23)	0.83	0.76	177	404112	77380
	Attention-deficit/hyperactivity disorder (ADHD)	Number of puzzles correctly solved	diff	0.022 (-0.161; 0.205)	0.81	-0.139 (-0.934; 0.656)	0.73	0.69	23	213859	34277
	Alzheimer's disease	Number of puzzles correctly solved	diff	0.119 (-0.045; 0.284)	0.15	0.137 (-0.298; 0.573)	0.54	0.93	26	432423	34277
	Body mass index (BMI)	Number of puzzles correctly solved	diff	-0.026 (-0.075; 0.024)	0.31	-0.108 (-0.248; 0.032)	0.13	0.22	453	719971	34277
	Bipolar disorder	Number of puzzles correctly solved	diff	-0.061 (-0.216; 0.094)	0.44	-0.529 (-1.563; 0.504)	0.32	0.37	45	388513	34277
	Birth weight	Number of puzzles correctly solved	diff	-0.018 (-0.098; 0.062)	0.66	-0.197 (-0.507; 0.113)	0.22	0.24	76	205475	34277
	Cannabis use (dependence)	Number of puzzles correctly solved	diff	-0.293 (-0.673; 0.087)	0.13	2.66 (-1.559; 6.88)	0.23	0.19	19	886025	34277
	Cortical surface area	Number of puzzles correctly solved	diff	0.006 (-0.06; 0.071)	0.87	0.054 (-0.179; 0.287)	0.66	0.68	16	30779	34277
	Cortical thickness	Number of puzzles correctly solved	diff	0.05 (-0.104; 0.204)	0.53	-1.195 (-2.401; 0.012)	0.11	0.098	7	31356	34277
	Depression (diagnosis)	Number of puzzles correctly solved	diff	0.04 (-0.129; 0.209)	0.64	-0.509 (-1.686; 0.667)	0.4	0.36	109	1029338	34277
	Education	Number of puzzles correctly solved	diff	0.014 (-0.046; 0.074)	0.65	0.004 (-0.248; 0.255)	0.98	0.94	429	765283	34277
	Glycated haemoglobin (HbA1c)	Number of puzzles correctly solved	diff	-0.019 (-0.053; 0.015)	0.27	0.044 (-0.022; 0.109)	0.19	0.028	266	344182	34277
	Hypertension	Number of puzzles correctly solved	diff	0.01 (-0.059; 0.079)	0.77	0.024 (-0.226; 0.273)	0.85	0.91	151	361141	34277
	Insulin-like growth factor 1	Number of puzzles correctly solved	diff	0.004 (-0.034; 0.042)	0.84	-0.029 (-0.108; 0.05)	0.48	0.35	287	342439	34277
	Income	Number of puzzles correctly solved	diff	-0.155 (-0.355; 0.045)	0.13	-0.041 (-1.549; 1.468)	0.96	0.88	25	286301	34277
	Childhood low-density lipoproteins (LDL)	Number of puzzles correctly solved	diff	0.008 (-0.021; 0.038)	0.58	-0.022 (-0.094; 0.05)	0.58	0.42	6	4202	34277
	Age menarche	Number of puzzles correctly solved	diff	0.003 (-0.04; 0.045)	0.9	-0.002 (-0.11; 0.106)	0.97	0.92	414	546514	34277
	Neuroticism	Number of puzzles correctly solved	diff	0.102 (-0.114; 0.319)	0.35	-0.151 (-1.27; 0.969)	0.8	0.67	8	168105	34277
	Risk taking	Number of puzzles correctly solved	diff	-0.08 (-0.192; 0.032)	0.16	-0.116 (-0.759; 0.527)	0.72	0.91	66	315894	34277
	Systolic blood pressure	Number of puzzles correctly solved	diff	0.041 (-0.027; 0.109)	0.23	0.2 (-0.082; 0.481)	0.17	0.26	185	340159	34277
	Sex hormone binding globulin	Number of puzzles correctly solved	diff	-0.002 (-0.04; 0.036)	0.91	-0.045 (-0.122; 0.032)	0.26	0.21	220	312215	34277
	Schizophrenia	Number of puzzles correctly solved	diff	-0.016 (-0.067; 0.036)	0.55	-0.054 (-0.346; 0.238)	0.72	0.79	130	130644	34277
	Number of sexual partners	Number of puzzles correctly solved	diff	0.009 (-0.111; 0.129)	0.88	-0.869 (-1.8; 0.061)	0.072	0.066	69	370711	34277
	Abdominal aortic aneurysm	Number of puzzles correctly solved	diff	0.07 (-0.081; 0.221)	0.36	0.21 (-0.242; 0.662)	0.36	0.52	109	1088793	34277
	Sleep duration (accelerometer)	Number of puzzles correctly solved	diff	-0.158 (-0.315; -0.002)	0.048	-0.028 (-0.67; 0.614)	0.93	0.7	7	85449	34277
	Salt added to food	Number of puzzles correctly solved	diff	-0.039 (-0.204; 0.125)	0.64	-0.391 (-0.998; 0.215)	0.21	0.24	39	323995	34277
	Relative age of first facial hair	Number of puzzles correctly solved	diff	0.034 (-0.036; 0.105)	0.34	0.108 (-0.1; 0.316)	0.31	0.46	103	204568	34277
	Age at first live birth	Number of puzzles correctly solved	diff	-0.07 (-0.193; 0.054)	0.27	0.963 (0.077; 1.848)	0.041	0.028	33	170498	34277
	Age when periods started (menarche)	Number of puzzles correctly solved	diff	-0.026 (-0.082; 0.031)	0.37	0.054 (-0.119; 0.228)	0.54	0.34	167	243944	34277
	Atopic dermatitis	Number of puzzles correctly solved	diff	0.068 (-0.023; 0.16)	0.14	-0.074 (-0.47; 0.322)	0.72	0.49	11	40384	34277
	Male baldness	Number of puzzles correctly solved	diff	0.012 (-0.021; 0.046)	0.47	-0.005 (-0.101; 0.091)	0.92	0.71	75	52874	34277
	Bread consumption	Number of puzzles correctly solved	diff	-0.118 (-0.34; 0.104)	0.3	-0.372 (-1.545; 0.8)	0.54	0.67	23	438853	34277
	C-reactive protein	Number of puzzles correctly solved	diff	-0.038 (-0.081; 0.005)	0.083	-0.055 (-0.133; 0.024)	0.17	0.62	185	343524	34277
	Celiac disease	Number of puzzles correctly solved	diff	-0.003 (-0.057; 0.05)	0.9	0.153 (-0.022; 0.328)	0.095	0.074	39	41505	34277
	Childhood body mass index (self-reported)	Number of puzzles correctly solved	diff	-0.013 (-0.079; 0.054)	0.71	-0.008 (-0.162; 0.146)	0.92	0.95	149	354996	34277
	Childhood body mass index (measured)	Number of puzzles correctly solved	diff	-0.023 (-0.094; 0.047)	0.52	0.185 (-0.145; 0.515)	0.29	0.23	16	37964	34277
	Coffee intake	Number of puzzles correctly solved	diff	0.022 (-0.086; 0.131)	0.69	0.04 (-0.175; 0.254)	0.73	0.86	7	105037	34277
	Creatinine (blood)	Number of puzzles correctly solved	diff	0.003 (-0.039; 0.044)	0.9	0.054 (-0.048; 0.156)	0.3	0.28	267	344104	34277
	Facial aging	Number of puzzles correctly solved	diff	0.12 (0.01; 0.229)	0.032	0.135 (-0.077; 0.347)	0.22	0.87	59	423999	34277
	Fathers's age at death	Number of puzzles correctly solved	diff	-0.166 (-0.576; 0.245)	0.43	-1.508 (-3.534; 0.518)	0.18	0.22	10	341118	34277
	Fish consumption	Number of puzzles correctly solved	diff	-0.145 (-0.38; 0.089)	0.22	-1.466 (-3.247; 0.314)	0.13	0.17	14	308008	34277
	Fruit intake	Number of puzzles correctly solved	diff	0.08 (-0.096; 0.256)	0.37	0.213 (-0.497; 0.924)	0.56	0.71	33	433186	34277
	Gestational duration	Number of puzzles correctly solved	diff	-0.127 (-0.311; 0.057)	0.18	-0.621 (-1.461; 0.219)	0.18	0.27	11	131871	34277
	Glucose	Number of puzzles correctly solved	diff	-0.009 (-0.066; 0.049)	0.77	-0.006 (-0.105; 0.093)	0.9	0.95	87	314916	34277
	High-density lipoprotein (HDL)	Number of puzzles correctly solved	diff	-0.018 (-0.051; 0.015)	0.28	-0.021 (-0.079; 0.038)	0.49	0.93	238	315133	34277
	Healthspan	Number of puzzles correctly solved	diff	0.15 (-0.128; 0.427)	0.29	0.353 (-0.783; 1.489)	0.56	0.72	12	300447	34277
	Overall healthy diet	Number of puzzles correctly solved	diff	-0.011 (-0.23; 0.209)	0.92	0.409 (-0.425; 1.244)	0.36	0.34	10	258758	34277
	Heel bone mineral density	Number of puzzles correctly solved	diff	-0.011 (-0.04; 0.018)	0.45	-0.002 (-0.064; 0.059)	0.94	0.75	324	265627	34277
	Low-density lipoproteins (LDL)	Number of puzzles correctly solved	diff	-0.007 (-0.05; 0.035)	0.73	-0.028 (-0.1; 0.044)	0.45	0.5	144	343621	34277
	Alkaline phosphatase (ALP)	Number of puzzles correctly solved	diff	-0.024 (-0.072; 0.024)	0.32	-0.059 (-0.15; 0.033)	0.21	0.38	180	495994	34277
	Alanine transaminase (ALT)	Number of puzzles correctly solved	diff	-0.014 (-0.092; 0.064)	0.73	0.049 (-0.169; 0.266)	0.66	0.55	137	524994	34277
	Aspartate transaminase (AST)	Number of puzzles correctly solved	diff	0.029 (-0.043; 0.102)	0.42	0.103 (-0.091; 0.297)	0.3	0.43	146	523719	34277
	Meat consumption	Number of puzzles correctly solved	diff	-0.11 (-0.324; 0.103)	0.31	0.222 (-1.167; 1.61)	0.76	0.64	17	266042	34277
	Menopause	Number of puzzles correctly solved	diff	-0.044 (-0.087; -0.001)	0.047	-0.07 (-0.167; 0.027)	0.16	0.55	94	143819	34277
	Myocardial fibrosis (myocardial T1 time)	Number of puzzles correctly solved	diff	0.043 (-0.101; 0.186)	0.56	2.963 (-0.058; 5.983)	0.11	0.12	7	41505	34277
	Parental lifespan	Number of puzzles correctly solved	diff	-0.255 (-0.547; 0.038)	0.089	-0.839 (-1.49; -0.188)	0.024	0.074	16	621224	34277
	Physical activity (accelerometer)	Number of puzzles correctly solved	diff	0.043 (-0.255; 0.341)	0.78	-0.201 (-4.048; 3.647)	0.92	0.91	6	91084	34277
	Placental weight (fetus genotype)	Number of puzzles correctly solved	diff	0.003 (-0.075; 0.082)	0.93	-0.023 (-0.6; 0.554)	0.94	0.93	26	63717	34277
	Platelet count	Number of puzzles correctly solved	diff	-0.005 (-0.034; 0.024)	0.74	0.027 (-0.028; 0.083)	0.34	0.19	373	350474	34277
	Problematic alcohol use	Number of puzzles correctly solved	diff	0.012 (-0.148; 0.172)	0.88	0.314 (-0.04; 0.667)	0.087	0.065	65	903147	34277
	Pulse rate	Number of puzzles correctly solved	diff	0.001 (-0.049; 0.051)	0.97	-0.027 (-0.146; 0.092)	0.66	0.61	240	436424	34277
	Red blood cell count	Number of puzzles correctly solved	diff	0.014 (-0.018; 0.047)	0.39	0.034 (-0.026; 0.093)	0.27	0.45	303	350475	34277
	Reproductive Success	Number of puzzles correctly solved	diff	0.026 (-0.286; 0.339)	0.87	-1.031 (-2.695; 0.633)	0.24	0.22	23	785604	34277
	Rheumatoid arthritis	Number of puzzles correctly solved	diff	-0.007 (-0.033; 0.018)	0.57	0 (-0.044; 0.043)	0.99	0.69	95	59957	34277
	Sodium (in urine)	Number of puzzles correctly solved	diff	0.022 (-0.15; 0.193)	0.8	0.376 (-0.937; 1.689)	0.58	0.6	30	326831	34277
	Telomere length	Number of puzzles correctly solved	diff	-0.003 (-0.061; 0.056)	0.93	-0.116 (-0.232; 0)	0.052	0.028	133	472174	34277
	Testosterone	Number of puzzles correctly solved	diff	-0.033 (-0.105; 0.039)	0.37	0.025 (-0.12; 0.17)	0.74	0.37	79	312102	34277
	Time spent watching television (TV)	Number of puzzles correctly solved	diff	-0.038 (-0.147; 0.07)	0.49	-0.063 (-0.781; 0.654)	0.86	0.94	101	437887	34277
	Vegetables consumption	Number of puzzles correctly solved	diff	-0.341 (-0.574; -0.108)	0.0041	0.532 (-1.599; 2.663)	0.63	0.43	23	428979	34277
	Vitamin D (measured)	Number of puzzles correctly solved	diff	0.061 (-0.007; 0.129)	0.077	0.044 (-0.066; 0.153)	0.44	0.69	50	329247	34277
	Water intake	Number of puzzles correctly solved	diff	0.015 (-0.135; 0.165)	0.84	-0.135 (-0.545; 0.276)	0.52	0.45	42	445799	34277
	White blood cell count	Number of puzzles correctly solved	diff	0.001 (-0.04; 0.041)	0.97	0.064 (-0.031; 0.159)	0.19	0.15	278	350470	34277
	Loneliness	Number of puzzles correctly solved	diff	-0.156 (-0.516; 0.203)	0.39	-0.158 (-5.223; 4.907)	0.95	1	10	400299	34277
	Chronotype (morning person)	Number of puzzles correctly solved	diff	-0.02 (-0.113; 0.073)	0.67	-0.012 (-0.476; 0.453)	0.96	0.97	113	405137	34277
	Smoking (frequency)	Number of puzzles correctly solved	diff	-0.029 (-0.135; 0.077)	0.59	0.143 (-0.3; 0.586)	0.53	0.43	74	340518	34277
	Time spend outdoors	Number of puzzles correctly solved	diff	-0.158 (-0.367; 0.051)	0.14	0.531 (-1.301; 2.363)	0.58	0.47	21	317971	34277
	Diagnosed asthma	Number of puzzles correctly solved	diff	-0.031 (-0.108; 0.046)	0.43	-0.1 (-0.292; 0.093)	0.31	0.45	77	405845	34277
	Diabetes	Number of puzzles correctly solved	diff	0.029 (-0.071; 0.129)	0.57	-0.047 (-0.297; 0.203)	0.71	0.52	62	405459	34277
	Volume of white matter	Number of puzzles correctly solved	diff	-0.002 (-0.072; 0.067)	0.94	-0.051 (-0.422; 0.32)	0.79	0.8	21	39095	34277
	Volume of grey matter	Number of puzzles correctly solved	diff	-0.028 (-0.115; 0.059)	0.53	0.089 (-0.493; 0.67)	0.77	0.7	14	39095	34277
	Hearing problems	Number of puzzles correctly solved	diff	0.094 (-0.087; 0.276)	0.31	-0.253 (-1.172; 0.665)	0.59	0.45	34	390401	34277
	Sleep duration (self-reported)	Number of puzzles correctly solved	diff	0.029 (-0.13; 0.189)	0.72	-0.297 (-1.094; 0.501)	0.47	0.42	43	404145	34277
	Walking pace	Number of puzzles correctly solved	diff	-0.019 (-0.177; 0.139)	0.81	1.314 (0.016; 2.611)	0.053	0.048	51	404098	34277
	Insomnia	Number of puzzles correctly solved	diff	0.02 (-0.161; 0.201)	0.83	0.405 (-0.447; 1.256)	0.36	0.37	33	406074	34277
	Vigorous physical activity	Number of puzzles correctly solved	diff	0.303 (-0.046; 0.653)	0.089	0.849 (-5.326; 7.023)	0.79	0.87	10	387025	34277
	Volume of accumbens	Number of puzzles correctly solved	diff	-0.001 (-0.111; 0.11)	0.99	0.06 (-0.481; 0.602)	0.83	0.83	10	39080	34277
	Volume of amygdala	Number of puzzles correctly solved	diff	0.065 (-0.11; 0.24)	0.47	-0.374 (-2.494; 1.746)	0.75	0.7	6	39080	34277
	Volume of caudate	Number of puzzles correctly solved	diff	0.007 (-0.049; 0.063)	0.81	0.026 (-0.369; 0.421)	0.9	0.92	33	39080	34277
	Volume of hippocampus	Number of puzzles correctly solved	diff	0.026 (-0.07; 0.122)	0.6	0.21 (-0.325; 0.745)	0.46	0.5	15	39080	34277
	Volume of pallidum	Number of puzzles correctly solved	diff	-0.006 (-0.071; 0.06)	0.86	0.016 (-0.255; 0.288)	0.91	0.87	24	39080	34277
	Volume of putamen	Number of puzzles correctly solved	diff	-0.015 (-0.075; 0.045)	0.63	-0.062 (-0.465; 0.341)	0.77	0.82	29	39080	34277
	Volume of thalamus	Number of puzzles correctly solved	diff	0.014 (-0.043; 0.07)	0.64	0.087 (-0.193; 0.368)	0.55	0.6	31	39080	34277
	Basal metabolic rate	Number of puzzles correctly solved	diff	-0.025 (-0.062; 0.012)	0.18	-0.043 (-0.144; 0.059)	0.41	0.71	439	399290	34277
	Haematocrit percentage	Number of puzzles correctly solved	diff	-0.018 (-0.06; 0.025)	0.41	0.002 (-0.089; 0.092)	0.97	0.63	269	394285	34277
	Monocyte count	Number of puzzles correctly solved	diff	-0.016 (-0.059; 0.026)	0.46	-0.06 (-0.144; 0.023)	0.16	0.23	202	393593	34277
	Apolipoprotein A	Number of puzzles correctly solved	diff	-0.005 (-0.037; 0.028)	0.79	-0.013 (-0.071; 0.045)	0.66	0.73	258	352662	34277
	Apolipoprotein B	Number of puzzles correctly solved	diff	-0.03 (-0.069; 0.009)	0.14	-0.028 (-0.092; 0.037)	0.4	0.94	164	385576	34277
	Cognitive (summary score)	Number of puzzles correctly solved	diff	0.062 (-0.08; 0.204)	0.39	0.093 (-1.017; 1.203)	0.87	0.96	66	404449	34277
	Physical (summary score)	Number of puzzles correctly solved	diff	-0.031 (-0.063; 0.002)	0.064	-0.015 (-0.1; 0.07)	0.73	0.7	494	405979	34277
	Reaction time (shorter)	Number of puzzles correctly solved	diff	0.146 (-0.073; 0.365)	0.19	0.002 (-1.789; 1.793)	1	0.87	34	403967	34277
	Duration to complete alphanumeric path	Number of puzzles correctly solved	diff	0.059 (-0.094; 0.211)	0.45	-0.425 (-1.343; 0.493)	0.38	0.31	21	168864	34277
	Number of puzzles correctly solved	Number of puzzles correctly solved	diff	0.163 (0.035; 0.291)	0.013	-0.817 (-1.669; 0.034)	0.07	0.03	31	158996	34277
	Symbol digit substitution test	Number of puzzles correctly solved	diff	-0.048 (-0.19; 0.094)	0.51	-0.416 (-0.964; 0.132)	0.15	0.18	30	181587	34277
	Fluid intelligence score	Number of puzzles correctly solved	diff	0.025 (-0.042; 0.092)	0.46	0.353 (-0.032; 0.737)	0.075	0.093	145	254641	34277
	Height	Number of puzzles correctly solved	diff	-0.02 (-0.042; 0.002)	0.073	0.007 (-0.041; 0.056)	0.77	0.21	642	405540	34277
	Forced expiratory volume	Number of puzzles correctly solved	diff	0.004 (-0.049; 0.057)	0.88	-0.057 (-0.25; 0.136)	0.56	0.52	275	373397	34277
	Hand grip strength	Number of puzzles correctly solved	diff	-0.021 (-0.093; 0.052)	0.57	-0.161 (-0.508; 0.186)	0.36	0.42	177	404112	34277
	Attention-deficit/hyperactivity disorder (ADHD)	Symbol digit substitution test	diff	0.005 (-0.092; 0.102)	0.92	-0.217 (-0.631; 0.197)	0.32	0.29	23	213859	90713
	Alzheimer's disease	Symbol digit substitution test	diff	0.146 (0.048; 0.244)	0.0035	0.228 (-0.027; 0.483)	0.092	0.5	26	432423	90713
	Body mass index (BMI)	Symbol digit substitution test	diff	-0.001 (-0.033; 0.031)	0.93	-0.029 (-0.119; 0.062)	0.54	0.53	453	719971	90713
	Bipolar disorder	Symbol digit substitution test	diff	0.079 (-0.02; 0.179)	0.12	0.02 (-0.649; 0.689)	0.95	0.86	45	388513	90713
	Birth weight	Symbol digit substitution test	diff	0.019 (-0.039; 0.078)	0.52	0.125 (-0.101; 0.352)	0.28	0.35	76	205475	90713
	Cannabis use (dependence)	Symbol digit substitution test	diff	-0.158 (-0.406; 0.09)	0.21	2.606 (0.012; 5.2)	0.065	0.051	19	886025	90713
	Cortical surface area	Symbol digit substitution test	diff	-0.012 (-0.072; 0.047)	0.69	-0.087 (-0.304; 0.129)	0.44	0.49	16	30779	90713
	Cortical thickness	Symbol digit substitution test	diff	0.001 (-0.069; 0.071)	0.99	-0.059 (-0.735; 0.618)	0.87	0.87	7	31356	90713
	Depression (diagnosis)	Symbol digit substitution test	diff	0.031 (-0.067; 0.129)	0.53	0.115 (-0.565; 0.796)	0.74	0.81	109	1029338	90713
	Education	Symbol digit substitution test	diff	-0.008 (-0.045; 0.029)	0.67	-0.078 (-0.233; 0.077)	0.32	0.36	429	765283	90713
	Glycated haemoglobin (HbA1c)	Symbol digit substitution test	diff	-0.011 (-0.033; 0.011)	0.32	-0.001 (-0.043; 0.04)	0.94	0.6	266	344182	90713
	Hypertension	Symbol digit substitution test	diff	0.015 (-0.027; 0.057)	0.49	0.033 (-0.118; 0.184)	0.67	0.81	151	361141	90713
	Insulin-like growth factor 1	Symbol digit substitution test	diff	0.012 (-0.011; 0.035)	0.3	0.025 (-0.022; 0.072)	0.29	0.53	288	342439	90713
	Income	Symbol digit substitution test	diff	-0.007 (-0.117; 0.103)	0.9	0.539 (-0.272; 1.35)	0.21	0.2	25	286301	90713
	Childhood low-density lipoproteins (LDL)	Symbol digit substitution test	diff	0.016 (-0.02; 0.052)	0.38	0.047 (-0.043; 0.138)	0.36	0.5	6	4202	90713
	Age menarche	Symbol digit substitution test	diff	0.001 (-0.025; 0.027)	0.92	-0.027 (-0.093; 0.04)	0.43	0.37	414	546514	90713
	Neuroticism	Symbol digit substitution test	diff	-0.017 (-0.156; 0.122)	0.81	0.059 (-0.716; 0.834)	0.89	0.85	8	168105	90713
	Risk taking	Symbol digit substitution test	diff	0.03 (-0.038; 0.099)	0.39	-0.302 (-0.698; 0.093)	0.14	0.099	66	315894	90713
	Systolic blood pressure	Symbol digit substitution test	diff	0.004 (-0.038; 0.046)	0.84	-0.038 (-0.213; 0.137)	0.67	0.63	185	340159	90713
	Sex hormone binding globulin	Symbol digit substitution test	diff	-0.003 (-0.026; 0.02)	0.78	0.006 (-0.041; 0.053)	0.8	0.66	220	312215	90713
	Schizophrenia	Symbol digit substitution test	diff	0.008 (-0.023; 0.04)	0.61	0.077 (-0.101; 0.254)	0.4	0.44	130	130644	90713
	Number of sexual partners	Symbol digit substitution test	diff	-0.042 (-0.115; 0.032)	0.27	-0.237 (-0.812; 0.338)	0.42	0.5	69	370711	90713
	Abdominal aortic aneurysm	Symbol digit substitution test	diff	0.136 (0.041; 0.232)	0.0051	0.203 (-0.082; 0.489)	0.17	0.63	109	1088793	90713
	Sleep duration (accelerometer)	Symbol digit substitution test	diff	0.058 (-0.097; 0.212)	0.46	0.017 (-0.675; 0.709)	0.96	0.91	7	85449	90713
	Salt added to food	Symbol digit substitution test	diff	-0.019 (-0.099; 0.062)	0.65	-0.04 (-0.342; 0.262)	0.8	0.89	39	323995	90713
	Relative age of first facial hair	Symbol digit substitution test	diff	-0.023 (-0.061; 0.015)	0.23	-0.051 (-0.163; 0.061)	0.37	0.61	103	204568	90713
	Age at first live birth	Symbol digit substitution test	diff	0.011 (-0.065; 0.086)	0.78	-0.529 (-1.074; 0.015)	0.066	0.059	33	170498	90713
	Age when periods started (menarche)	Symbol digit substitution test	diff	0.006 (-0.025; 0.036)	0.72	-0.039 (-0.133; 0.055)	0.42	0.33	167	243944	90713
	Atopic dermatitis	Symbol digit substitution test	diff	0.015 (-0.055; 0.085)	0.68	0.009 (-0.311; 0.329)	0.96	0.97	11	40384	90713
	Male baldness	Symbol digit substitution test	diff	-0.003 (-0.023; 0.018)	0.79	0.012 (-0.047; 0.071)	0.69	0.6	75	52874	90713
	Bread consumption	Symbol digit substitution test	diff	0.043 (-0.093; 0.18)	0.54	-0.43 (-1.151; 0.291)	0.26	0.2	23	438853	90713
	C-reactive protein	Symbol digit substitution test	diff	-0.01 (-0.037; 0.016)	0.44	-0.017 (-0.066; 0.031)	0.49	0.75	185	343524	90713
	Celiac disease	Symbol digit substitution test	diff	-0.008 (-0.041; 0.026)	0.65	0.031 (-0.083; 0.145)	0.6	0.49	39	41505	90713
	Childhood body mass index (self-reported)	Symbol digit substitution test	diff	-0.003 (-0.042; 0.036)	0.87	0.004 (-0.087; 0.095)	0.94	0.87	149	354996	90713
	Childhood body mass index (measured)	Symbol digit substitution test	diff	-0.013 (-0.059; 0.033)	0.59	-0.007 (-0.229; 0.214)	0.95	0.96	16	37964	90713
	Coffee intake	Symbol digit substitution test	diff	-0.001 (-0.072; 0.07)	0.99	0 (-0.154; 0.154)	1	0.99	7	105037	90713
	Creatinine (blood)	Symbol digit substitution test	diff	0.015 (-0.011; 0.041)	0.27	0.02 (-0.045; 0.085)	0.54	0.86	267	344104	90713
	Facial aging	Symbol digit substitution test	diff	0.011 (-0.051; 0.074)	0.72	0.015 (-0.105; 0.135)	0.81	0.95	59	423999	90713
	Fathers's age at death	Symbol digit substitution test	diff	-0.445 (-0.851; -0.039)	0.032	-1.45 (-3.544; 0.643)	0.21	0.37	10	341118	90713
	Fish consumption	Symbol digit substitution test	diff	0.018 (-0.126; 0.162)	0.81	-0.168 (-1.263; 0.926)	0.77	0.74	14	308008	90713
	Fruit intake	Symbol digit substitution test	diff	-0.041 (-0.149; 0.067)	0.46	0.24 (-0.196; 0.677)	0.29	0.2	33	433186	90713
	Gestational duration	Symbol digit substitution test	diff	0.051 (-0.065; 0.166)	0.39	-0.349 (-0.849; 0.15)	0.2	0.14	11	131871	90713
	Glucose	Symbol digit substitution test	diff	0 (-0.035; 0.036)	0.99	0.024 (-0.037; 0.085)	0.45	0.35	87	314916	90713
	High-density lipoprotein (HDL)	Symbol digit substitution test	diff	-0.02 (-0.041; 0.002)	0.072	-0.032 (-0.069; 0.006)	0.1	0.45	238	315133	90713
	Healthspan	Symbol digit substitution test	diff	0.019 (-0.121; 0.159)	0.79	0.038 (-0.513; 0.589)	0.89	0.95	12	300447	90713
	Overall healthy diet	Symbol digit substitution test	diff	-0.082 (-0.255; 0.091)	0.35	0.244 (-0.413; 0.901)	0.49	0.34	10	258758	90713
	Heel bone mineral density	Symbol digit substitution test	diff	-0.002 (-0.02; 0.017)	0.84	0.041 (0.002; 0.08)	0.041	0.015	324	265627	90713
	Low-density lipoproteins (LDL)	Symbol digit substitution test	diff	0.007 (-0.02; 0.035)	0.6	0.046 (-0.001; 0.092)	0.055	0.047	144	343621	90713
	Alkaline phosphatase (ALP)	Symbol digit substitution test	diff	-0.004 (-0.034; 0.026)	0.8	-0.016 (-0.073; 0.042)	0.59	0.64	180	495994	90713
	Alanine transaminase (ALT)	Symbol digit substitution test	diff	0.003 (-0.056; 0.061)	0.92	0.004 (-0.16; 0.168)	0.96	0.99	137	524994	90713
	Aspartate transaminase (AST)	Symbol digit substitution test	diff	0.019 (-0.025; 0.063)	0.4	0.021 (-0.098; 0.14)	0.73	0.97	146	523719	90713
	Meat consumption	Symbol digit substitution test	diff	-0.066 (-0.197; 0.066)	0.33	-0.091 (-0.944; 0.762)	0.84	0.95	17	266042	90713
	Menopause	Symbol digit substitution test	diff	-0.017 (-0.044; 0.01)	0.21	-0.029 (-0.089; 0.03)	0.34	0.65	94	143819	90713
	Myocardial fibrosis (myocardial T1 time)	Symbol digit substitution test	diff	-0.001 (-0.08; 0.078)	0.98	-0.2 (-2.057; 1.657)	0.84	0.84	7	41505	90713
	Parental lifespan	Symbol digit substitution test	diff	-0.448 (-0.703; -0.193)	0.00058	-1.101 (-1.617; -0.585)	0.00092	0.016	16	621224	90713
	Physical activity (accelerometer)	Symbol digit substitution test	diff	-0.051 (-0.274; 0.171)	0.65	1.108 (-1.529; 3.745)	0.46	0.44	6	91084	90713
	Placental weight (fetus genotype)	Symbol digit substitution test	diff	-0.015 (-0.07; 0.04)	0.59	0.09 (-0.316; 0.497)	0.67	0.61	26	63717	90713
	Platelet count	Symbol digit substitution test	diff	-0.002 (-0.019; 0.016)	0.85	-0.005 (-0.039; 0.028)	0.76	0.81	373	350474	90713
	Problematic alcohol use	Symbol digit substitution test	diff	-0.034 (-0.133; 0.064)	0.49	-0.124 (-0.341; 0.093)	0.27	0.37	65	903147	90713
	Pulse rate	Symbol digit substitution test	diff	0.02 (-0.01; 0.051)	0.19	0.074 (0.001; 0.147)	0.049	0.12	238	436424	90713
	Red blood cell count	Symbol digit substitution test	diff	0.01 (-0.01; 0.03)	0.33	0.026 (-0.01; 0.063)	0.16	0.3	305	350475	90713
	Reproductive Success	Symbol digit substitution test	diff	-0.11 (-0.299; 0.079)	0.26	0.577 (-0.429; 1.583)	0.27	0.19	23	785604	90713
	Rheumatoid arthritis	Symbol digit substitution test	diff	0.002 (-0.014; 0.018)	0.77	-0.003 (-0.03; 0.024)	0.84	0.64	95	59957	90713
	Sodium (in urine)	Symbol digit substitution test	diff	-0.015 (-0.121; 0.09)	0.78	0.156 (-0.652; 0.963)	0.71	0.68	30	326831	90713
	Telomere length	Symbol digit substitution test	diff	-0.007 (-0.047; 0.034)	0.74	-0.081 (-0.161; -0.001)	0.049	0.037	133	472174	90713
	Testosterone	Symbol digit substitution test	diff	0.016 (-0.028; 0.06)	0.48	0.015 (-0.074; 0.104)	0.73	0.99	79	312102	90713
	Time spent watching television (TV)	Symbol digit substitution test	diff	0.047 (-0.021; 0.114)	0.17	-0.224 (-0.671; 0.223)	0.33	0.23	101	437887	90713
	Vegetables consumption	Symbol digit substitution test	diff	-0.027 (-0.17; 0.116)	0.71	0.012 (-1.298; 1.322)	0.99	0.95	23	428979	90713
	Vitamin D (measured)	Symbol digit substitution test	diff	0.036 (-0.01; 0.083)	0.13	0.026 (-0.048; 0.101)	0.49	0.74	50	329247	90713
	Water intake	Symbol digit substitution test	diff	0.058 (-0.061; 0.177)	0.34	-0.069 (-0.396; 0.259)	0.68	0.42	42	445799	90713
	White blood cell count	Symbol digit substitution test	diff	0.005 (-0.02; 0.029)	0.71	0.036 (-0.022; 0.095)	0.22	0.24	278	350470	90713
	Loneliness	Symbol digit substitution test	diff	0.109 (-0.113; 0.33)	0.34	0.525 (-2.588; 3.638)	0.75	0.8	10	400299	90713
	Chronotype (morning person)	Symbol digit substitution test	diff	-0.09 (-0.147; -0.033)	0.0021	-0.047 (-0.333; 0.238)	0.75	0.77	113	405137	90713
	Smoking (frequency)	Symbol digit substitution test	diff	0.016 (-0.049; 0.081)	0.64	0.142 (-0.131; 0.414)	0.31	0.35	74	340518	90713
	Time spend outdoors	Symbol digit substitution test	diff	0.039 (-0.089; 0.168)	0.55	1.019 (-0.101; 2.139)	0.09	0.1	21	317971	90713
	Diagnosed asthma	Symbol digit substitution test	diff	0.045 (-0.002; 0.093)	0.058	-0.06 (-0.179; 0.058)	0.32	0.06	77	405845	90713
	Diabetes	Symbol digit substitution test	diff	-0.003 (-0.064; 0.059)	0.93	-0.071 (-0.225; 0.083)	0.37	0.35	62	405459	90713
	Volume of white matter	Symbol digit substitution test	diff	-0.032 (-0.075; 0.01)	0.14	0.035 (-0.193; 0.263)	0.76	0.56	21	39095	90713
	Volume of grey matter	Symbol digit substitution test	diff	0.011 (-0.045; 0.067)	0.69	0.066 (-0.322; 0.454)	0.74	0.78	14	39095	90713
	Hearing problems	Symbol digit substitution test	diff	0.025 (-0.097; 0.147)	0.68	0.471 (-0.13; 1.073)	0.13	0.15	34	390401	90713
	Sleep duration (self-reported)	Symbol digit substitution test	diff	0.042 (-0.056; 0.14)	0.4	0.555 (0.064; 1.045)	0.032	0.043	43	404145	90713
	Walking pace	Symbol digit substitution test	diff	0.031 (-0.061; 0.124)	0.51	-0.315 (-1.1; 0.469)	0.43	0.39	51	404098	90713
	Insomnia	Symbol digit substitution test	diff	0.002 (-0.114; 0.119)	0.97	0.156 (-0.398; 0.709)	0.59	0.58	33	406074	90713
	Vigorous physical activity	Symbol digit substitution test	diff	0.119 (-0.438; 0.676)	0.68	-1.13 (-11.54; 9.281)	0.84	0.82	10	387025	90713
	Volume of accumbens	Symbol digit substitution test	diff	-0.005 (-0.071; 0.062)	0.89	-0.016 (-0.343; 0.311)	0.93	0.95	10	39080	90713
	Volume of amygdala	Symbol digit substitution test	diff	0.043 (-0.043; 0.129)	0.33	-0.164 (-1.156; 0.828)	0.76	0.7	6	39080	90713
	Volume of caudate	Symbol digit substitution test	diff	0.028 (-0.007; 0.062)	0.11	-0.015 (-0.258; 0.228)	0.9	0.73	33	39080	90713
	Volume of hippocampus	Symbol digit substitution test	diff	-0.003 (-0.077; 0.071)	0.94	-0.027 (-0.45; 0.396)	0.9	0.91	15	39080	90713
	Volume of pallidum	Symbol digit substitution test	diff	-0.014 (-0.053; 0.024)	0.46	-0.065 (-0.22; 0.09)	0.42	0.51	24	39080	90713
	Volume of putamen	Symbol digit substitution test	diff	-0.008 (-0.047; 0.031)	0.69	-0.058 (-0.324; 0.208)	0.67	0.71	29	39080	90713
	Volume of thalamus	Symbol digit substitution test	diff	0 (-0.039; 0.039)	0.98	-0.004 (-0.197; 0.19)	0.97	0.97	31	39080	90713
	Basal metabolic rate	Symbol digit substitution test	diff	0.013 (-0.01; 0.035)	0.27	-0.008 (-0.071; 0.054)	0.8	0.48	439	399290	90713
	Haematocrit percentage	Symbol digit substitution test	diff	-0.005 (-0.031; 0.021)	0.71	0.017 (-0.039; 0.073)	0.55	0.38	269	394285	90713
	Monocyte count	Symbol digit substitution test	diff	0.015 (-0.011; 0.042)	0.25	0.022 (-0.029; 0.073)	0.4	0.77	202	393593	90713
	Apolipoprotein A	Symbol digit substitution test	diff	-0.019 (-0.039; 0)	0.054	-0.053 (-0.088; -0.018)	0.0031	0.022	258	352662	90713
	Apolipoprotein B	Symbol digit substitution test	diff	0.031 (0.006; 0.057)	0.016	0.057 (0.015; 0.099)	0.0088	0.14	164	385576	90713
	Cognitive (summary score)	Symbol digit substitution test	diff	-0.028 (-0.14; 0.084)	0.63	-0.208 (-1.084; 0.669)	0.64	0.69	66	404449	90713
	Physical (summary score)	Symbol digit substitution test	diff	0.001 (-0.019; 0.02)	0.96	0.011 (-0.041; 0.062)	0.69	0.68	494	405979	90713
	Reaction time (shorter)	Symbol digit substitution test	diff	-0.062 (-0.18; 0.056)	0.3	0.183 (-0.774; 1.141)	0.71	0.62	34	403967	90713
	Duration to complete alphanumeric path	Symbol digit substitution test	diff	-0.173 (-0.309; -0.037)	0.013	-1.415 (-2.034; -0.797)	0.00025	0.00078	21	168864	90713
	Number of puzzles correctly solved	Symbol digit substitution test	diff	-0.056 (-0.178; 0.065)	0.36	-1.427 (-2.136; -0.718)	0.00046	0.00064	31	158996	90713
	Symbol digit substitution test	Symbol digit substitution test	diff	-0.051 (-0.183; 0.081)	0.45	-1.162 (-1.471; -0.853)	5e-08	6.2e-08	30	181587	90713
	Fluid intelligence score	Symbol digit substitution test	diff	-0.003 (-0.045; 0.038)	0.87	-0.069 (-0.306; 0.167)	0.57	0.58	145	254641	90713
	Height	Symbol digit substitution test	diff	-0.003 (-0.016; 0.011)	0.68	0.009 (-0.021; 0.039)	0.54	0.37	642	405540	90713
	Forced expiratory volume	Symbol digit substitution test	diff	0 (-0.031; 0.031)	0.99	0.028 (-0.086; 0.142)	0.64	0.63	275	373397	90713
	Hand grip strength	Symbol digit substitution test	diff	0.002 (-0.043; 0.046)	0.94	-0.021 (-0.235; 0.192)	0.85	0.83	177	404112	90713
	Attention-deficit/hyperactivity disorder (ADHD)	Fluid intelligence score	diff	-0.078 (-0.158; 0.003)	0.059	-0.111 (-0.455; 0.233)	0.53	0.85	23	213859	131736
	Alzheimer's disease	Fluid intelligence score	diff	0.036 (-0.063; 0.136)	0.48	-0.014 (-0.278; 0.249)	0.92	0.69	26	432423	131736
	Body mass index (BMI)	Fluid intelligence score	diff	-0.007 (-0.035; 0.02)	0.6	-0.052 (-0.13; 0.026)	0.19	0.23	453	719971	131736
	Bipolar disorder	Fluid intelligence score	diff	0.008 (-0.077; 0.093)	0.85	0.223 (-0.344; 0.79)	0.44	0.46	45	388513	131736
	Birth weight	Fluid intelligence score	diff	0.044 (0; 0.088)	0.052	0.078 (-0.094; 0.25)	0.38	0.69	76	205475	131736
	Cannabis use (dependence)	Fluid intelligence score	diff	0.054 (-0.139; 0.248)	0.58	-0.088 (-2.24; 2.064)	0.94	0.9	19	886025	131736
	Cortical surface area	Fluid intelligence score	diff	0.017 (-0.03; 0.064)	0.48	-0.094 (-0.257; 0.068)	0.27	0.18	16	30779	131736
	Cortical thickness	Fluid intelligence score	diff	-0.021 (-0.094; 0.051)	0.56	0.316 (-0.395; 1.027)	0.42	0.39	7	31356	131736
	Depression (diagnosis)	Fluid intelligence score	diff	-0.008 (-0.089; 0.073)	0.85	0.141 (-0.424; 0.706)	0.63	0.6	109	1029338	131736
	Education	Fluid intelligence score	diff	0.066 (0.034; 0.098)	5e-05	0.117 (-0.016; 0.25)	0.085	0.44	429	765283	131736
	Glycated haemoglobin (HbA1c)	Fluid intelligence score	diff	0.008 (-0.01; 0.026)	0.39	0.008 (-0.026; 0.043)	0.63	0.97	266	344182	131736
	Hypertension	Fluid intelligence score	diff	-0.032 (-0.069; 0.005)	0.087	0.002 (-0.131; 0.135)	0.98	0.6	151	361141	131736
	Insulin-like growth factor 1	Fluid intelligence score	diff	-0.006 (-0.026; 0.013)	0.51	0.011 (-0.029; 0.051)	0.58	0.32	288	342439	131736
	Income	Fluid intelligence score	diff	0.07 (-0.03; 0.17)	0.17	0.205 (-0.549; 0.958)	0.6	0.73	25	286301	131736
	Childhood low-density lipoproteins (LDL)	Fluid intelligence score	diff	0.011 (-0.006; 0.029)	0.21	0.003 (-0.043; 0.05)	0.89	0.74	6	4202	131736
	Age menarche	Fluid intelligence score	diff	-0.006 (-0.028; 0.016)	0.59	0.021 (-0.035; 0.077)	0.47	0.31	414	546514	131736
	Neuroticism	Fluid intelligence score	diff	-0.089 (-0.208; 0.03)	0.14	-0.176 (-0.836; 0.485)	0.62	0.8	8	168105	131736
	Risk taking	Fluid intelligence score	diff	0.003 (-0.059; 0.066)	0.92	-0.026 (-0.388; 0.337)	0.89	0.87	66	315894	131736
	Systolic blood pressure	Fluid intelligence score	diff	-0.01 (-0.046; 0.026)	0.58	0.024 (-0.124; 0.172)	0.75	0.64	185	340159	131736
	Sex hormone binding globulin	Fluid intelligence score	diff	0 (-0.02; 0.021)	0.97	0.009 (-0.032; 0.051)	0.66	0.63	220	312215	131736
	Schizophrenia	Fluid intelligence score	diff	-0.04 (-0.066; -0.015)	0.0021	-0.057 (-0.201; 0.087)	0.44	0.82	130	130644	131736
	Number of sexual partners	Fluid intelligence score	diff	-0.069 (-0.13; -0.008)	0.027	-0.237 (-0.711; 0.238)	0.33	0.49	69	370711	131736
	Abdominal aortic aneurysm	Fluid intelligence score	diff	0.044 (-0.032; 0.121)	0.25	0.002 (-0.226; 0.23)	0.99	0.7	109	1088793	131736
	Sleep duration (accelerometer)	Fluid intelligence score	diff	0.014 (-0.066; 0.094)	0.73	-0.186 (-0.514; 0.141)	0.32	0.27	7	85449	131736
	Salt added to food	Fluid intelligence score	diff	0.018 (-0.052; 0.088)	0.61	0.047 (-0.216; 0.309)	0.73	0.83	39	323995	131736
	Relative age of first facial hair	Fluid intelligence score	diff	0.029 (-0.003; 0.06)	0.075	-0.007 (-0.099; 0.086)	0.89	0.43	103	204568	131736
	Age at first live birth	Fluid intelligence score	diff	0.088 (0.017; 0.16)	0.016	-0.048 (-0.567; 0.472)	0.86	0.61	33	170498	131736
	Age when periods started (menarche)	Fluid intelligence score	diff	0.008 (-0.018; 0.033)	0.55	0.016 (-0.062; 0.094)	0.69	0.83	167	243944	131736
	Atopic dermatitis	Fluid intelligence score	diff	-0.029 (-0.076; 0.017)	0.22	-0.062 (-0.264; 0.14)	0.56	0.75	11	40384	131736
	Male baldness	Fluid intelligence score	diff	-0.007 (-0.024; 0.011)	0.44	-0.032 (-0.082; 0.019)	0.22	0.31	75	52874	131736
	Bread consumption	Fluid intelligence score	diff	-0.004 (-0.132; 0.124)	0.95	0.014 (-0.678; 0.706)	0.97	0.96	23	438853	131736
	C-reactive protein	Fluid intelligence score	diff	0.012 (-0.01; 0.034)	0.28	0.022 (-0.018; 0.062)	0.28	0.56	185	343524	131736
	Celiac disease	Fluid intelligence score	diff	0.014 (-0.012; 0.04)	0.3	0.026 (-0.062; 0.114)	0.57	0.78	39	41505	131736
	Childhood body mass index (self-reported)	Fluid intelligence score	diff	-0.027 (-0.058; 0.004)	0.091	0 (-0.072; 0.072)	1	0.42	149	354996	131736
	Childhood body mass index (measured)	Fluid intelligence score	diff	-0.024 (-0.067; 0.02)	0.28	0.034 (-0.173; 0.242)	0.75	0.58	16	37964	131736
	Coffee intake	Fluid intelligence score	diff	0.036 (-0.02; 0.092)	0.21	-0.018 (-0.128; 0.091)	0.76	0.31	7	105037	131736
	Creatinine (blood)	Fluid intelligence score	diff	-0.008 (-0.029; 0.013)	0.45	-0.018 (-0.069; 0.034)	0.5	0.69	267	344104	131736
	Facial aging	Fluid intelligence score	diff	0 (-0.054; 0.053)	0.99	-0.021 (-0.124; 0.083)	0.7	0.66	59	423999	131736
	Fathers's age at death	Fluid intelligence score	diff	-0.23 (-0.539; 0.079)	0.15	-0.698 (-2.35; 0.954)	0.43	0.59	10	341118	131736
	Fish consumption	Fluid intelligence score	diff	-0.117 (-0.237; 0.002)	0.054	-0.51 (-1.418; 0.398)	0.29	0.41	14	308008	131736
	Fruit intake	Fluid intelligence score	diff	0.042 (-0.068; 0.153)	0.45	0.001 (-0.453; 0.455)	1	0.85	33	433186	131736
	Gestational duration	Fluid intelligence score	diff	0.015 (-0.069; 0.099)	0.73	0.155 (-0.235; 0.545)	0.46	0.49	11	131871	131736
	Glucose	Fluid intelligence score	diff	-0.008 (-0.037; 0.022)	0.61	0.036 (-0.014; 0.087)	0.16	0.04	87	314916	131736
	High-density lipoprotein (HDL)	Fluid intelligence score	diff	-0.014 (-0.033; 0.005)	0.15	-0.036 (-0.069; -0.003)	0.034	0.11	238	315133	131736
	Healthspan	Fluid intelligence score	diff	-0.046 (-0.162; 0.07)	0.44	-0.043 (-0.5; 0.414)	0.86	0.99	12	300447	131736
	Overall healthy diet	Fluid intelligence score	diff	0.026 (-0.104; 0.157)	0.69	0.18 (-0.337; 0.696)	0.51	0.56	10	258758	131736
	Heel bone mineral density	Fluid intelligence score	diff	-0.009 (-0.024; 0.006)	0.23	-0.024 (-0.055; 0.008)	0.14	0.31	324	265627	131736
	Low-density lipoproteins (LDL)	Fluid intelligence score	diff	0.022 (-0.002; 0.047)	0.072	0.019 (-0.022; 0.061)	0.36	0.86	144	343621	131736
	Alkaline phosphatase (ALP)	Fluid intelligence score	diff	-0.007 (-0.032; 0.019)	0.61	-0.016 (-0.064; 0.032)	0.51	0.64	180	495994	131736
	Alanine transaminase (ALT)	Fluid intelligence score	diff	-0.011 (-0.055; 0.033)	0.63	0.015 (-0.109; 0.139)	0.81	0.66	137	524994	131736
	Aspartate transaminase (AST)	Fluid intelligence score	diff	0.007 (-0.032; 0.046)	0.72	0.058 (-0.047; 0.162)	0.28	0.31	146	523719	131736
	Meat consumption	Fluid intelligence score	diff	0.159 (0.05; 0.268)	0.0044	0.023 (-0.685; 0.731)	0.95	0.71	17	266042	131736
	Menopause	Fluid intelligence score	diff	-0.003 (-0.025; 0.019)	0.77	-0.022 (-0.071; 0.028)	0.39	0.42	94	143819	131736
	Myocardial fibrosis (myocardial T1 time)	Fluid intelligence score	diff	-0.026 (-0.096; 0.044)	0.46	0.586 (-1.136; 2.308)	0.53	0.52	7	41505	131736
	Parental lifespan	Fluid intelligence score	diff	-0.202 (-0.428; 0.024)	0.08	-0.904 (-1.3; -0.507)	0.00053	0.0019	16	621224	131736
	Physical activity (accelerometer)	Fluid intelligence score	diff	-0.006 (-0.128; 0.117)	0.93	1.102 (-0.217; 2.421)	0.18	0.17	6	91084	131736
	Placental weight (fetus genotype)	Fluid intelligence score	diff	0.019 (-0.021; 0.06)	0.35	0.368 (0.074; 0.662)	0.022	0.028	26	63717	131736
	Platelet count	Fluid intelligence score	diff	0.006 (-0.009; 0.022)	0.41	0.032 (0.002; 0.061)	0.035	0.05	373	350474	131736
	Problematic alcohol use	Fluid intelligence score	diff	-0.008 (-0.105; 0.09)	0.88	-0.053 (-0.27; 0.164)	0.63	0.65	65	903147	131736
	Pulse rate	Fluid intelligence score	diff	0.007 (-0.019; 0.034)	0.6	-0.01 (-0.074; 0.054)	0.76	0.56	238	436424	131736
	Red blood cell count	Fluid intelligence score	diff	0.002 (-0.015; 0.018)	0.84	-0.007 (-0.038; 0.023)	0.64	0.49	305	350475	131736
	Reproductive Success	Fluid intelligence score	diff	0.069 (-0.104; 0.242)	0.44	0.193 (-0.76; 1.146)	0.7	0.8	23	785604	131736
	Rheumatoid arthritis	Fluid intelligence score	diff	-0.01 (-0.023; 0.003)	0.13	-0.013 (-0.035; 0.009)	0.26	0.77	95	59957	131736
	Sodium (in urine)	Fluid intelligence score	diff	0.073 (-0.015; 0.161)	0.1	-0.424 (-1.094; 0.246)	0.22	0.15	30	326831	131736
	Telomere length	Fluid intelligence score	diff	-0.018 (-0.052; 0.016)	0.29	-0.005 (-0.073; 0.062)	0.87	0.67	132	472174	131736
	Testosterone	Fluid intelligence score	diff	-0.01 (-0.046; 0.027)	0.61	0.028 (-0.046; 0.101)	0.47	0.26	79	312102	131736
	Time spent watching television (TV)	Fluid intelligence score	diff	-0.055 (-0.113; 0.002)	0.056	0.018 (-0.362; 0.397)	0.93	0.7	101	437887	131736
	Vegetables consumption	Fluid intelligence score	diff	-0.065 (-0.2; 0.069)	0.34	-0.72 (-1.949; 0.509)	0.26	0.31	23	428979	131736
	Vitamin D (measured)	Fluid intelligence score	diff	0.021 (-0.015; 0.058)	0.25	0.037 (-0.021; 0.095)	0.22	0.51	50	329247	131736
	Water intake	Fluid intelligence score	diff	0.014 (-0.082; 0.109)	0.78	-0.144 (-0.403; 0.115)	0.28	0.21	42	445799	131736
	White blood cell count	Fluid intelligence score	diff	-0.01 (-0.032; 0.011)	0.35	0.008 (-0.044; 0.06)	0.76	0.44	278	350470	131736
	Loneliness	Fluid intelligence score	diff	0.112 (-0.103; 0.328)	0.31	-1.688 (-4.65; 1.274)	0.3	0.27	10	400299	131736
	Chronotype (morning person)	Fluid intelligence score	diff	-0.009 (-0.058; 0.04)	0.72	-0.067 (-0.311; 0.176)	0.59	0.63	113	405137	131736
	Smoking (frequency)	Fluid intelligence score	diff	-0.017 (-0.071; 0.037)	0.54	0.045 (-0.181; 0.271)	0.7	0.58	74	340518	131736
	Time spend outdoors	Fluid intelligence score	diff	-0.088 (-0.208; 0.032)	0.15	-0.425 (-1.488; 0.637)	0.44	0.54	21	317971	131736
	Diagnosed asthma	Fluid intelligence score	diff	-0.024 (-0.064; 0.015)	0.22	0.003 (-0.096; 0.103)	0.95	0.55	77	405845	131736
	Diabetes	Fluid intelligence score	diff	-0.011 (-0.062; 0.041)	0.68	0.009 (-0.119; 0.136)	0.89	0.75	62	405459	131736
	Volume of white matter	Fluid intelligence score	diff	0.006 (-0.034; 0.045)	0.78	-0.013 (-0.228; 0.202)	0.91	0.86	21	39095	131736
	Volume of grey matter	Fluid intelligence score	diff	-0.051 (-0.095; -0.006)	0.025	0.172 (-0.125; 0.468)	0.28	0.16	14	39095	131736
	Hearing problems	Fluid intelligence score	diff	-0.014 (-0.101; 0.073)	0.75	-0.215 (-0.652; 0.222)	0.34	0.37	34	390401	131736
	Sleep duration (self-reported)	Fluid intelligence score	diff	0.001 (-0.08; 0.083)	0.97	0.215 (-0.192; 0.622)	0.31	0.3	43	404145	131736
	Walking pace	Fluid intelligence score	diff	0.065 (-0.025; 0.155)	0.16	0.667 (-0.084; 1.418)	0.088	0.12	51	404098	131736
	Insomnia	Fluid intelligence score	diff	-0.011 (-0.119; 0.097)	0.84	0.02 (-0.495; 0.535)	0.94	0.91	33	406074	131736
	Vigorous physical activity	Fluid intelligence score	diff	0.108 (-0.263; 0.479)	0.57	0.129 (-6.829; 7.087)	0.97	1	10	387025	131736
	Volume of accumbens	Fluid intelligence score	diff	0.014 (-0.054; 0.082)	0.69	0.023 (-0.313; 0.359)	0.9	0.96	10	39080	131736
	Volume of amygdala	Fluid intelligence score	diff	0.03 (-0.041; 0.102)	0.41	0.391 (-0.4; 1.183)	0.39	0.42	6	39080	131736
	Volume of caudate	Fluid intelligence score	diff	0.013 (-0.017; 0.042)	0.39	-0.211 (-0.413; -0.01)	0.049	0.035	33	39080	131736
	Volume of hippocampus	Fluid intelligence score	diff	-0.031 (-0.087; 0.025)	0.28	-0.052 (-0.37; 0.266)	0.75	0.89	15	39080	131736
	Volume of pallidum	Fluid intelligence score	diff	0.001 (-0.031; 0.033)	0.94	-0.082 (-0.211; 0.046)	0.22	0.2	24	39080	131736
	Volume of putamen	Fluid intelligence score	diff	0.02 (-0.015; 0.054)	0.27	-0.016 (-0.253; 0.222)	0.9	0.77	29	39080	131736
	Volume of thalamus	Fluid intelligence score	diff	0.043 (0.006; 0.079)	0.021	-0.024 (-0.202; 0.155)	0.79	0.46	31	39080	131736
	Basal metabolic rate	Fluid intelligence score	diff	0.008 (-0.011; 0.026)	0.4	-0.017 (-0.068; 0.034)	0.52	0.31	439	399290	131736
	Haematocrit percentage	Fluid intelligence score	diff	-0.001 (-0.022; 0.021)	0.94	0.024 (-0.022; 0.07)	0.31	0.24	269	394285	131736
	Monocyte count	Fluid intelligence score	diff	-0.009 (-0.032; 0.013)	0.42	-0.04 (-0.084; 0.004)	0.078	0.12	202	393593	131736
	Apolipoprotein A	Fluid intelligence score	diff	-0.008 (-0.026; 0.01)	0.37	-0.041 (-0.072; -0.01)	0.01	0.012	258	352662	131736
	Apolipoprotein B	Fluid intelligence score	diff	0.032 (0.011; 0.052)	0.0026	0.033 (-0.001; 0.068)	0.058	0.9	164	385576	131736
	Cognitive (summary score)	Fluid intelligence score	diff	0.155 (0.068; 0.243)	0.00052	0.055 (-0.631; 0.741)	0.88	0.77	66	404449	131736
	Physical (summary score)	Fluid intelligence score	diff	-0.011 (-0.028; 0.005)	0.19	-0.011 (-0.054; 0.033)	0.62	0.99	494	405979	131736
	Reaction time (shorter)	Fluid intelligence score	diff	0.08 (-0.023; 0.184)	0.13	-0.274 (-1.113; 0.565)	0.53	0.41	34	403967	131736
	Duration to complete alphanumeric path	Fluid intelligence score	diff	0.088 (-0.058; 0.234)	0.24	-1.101 (-1.821; -0.381)	0.0074	0.0039	21	168864	131736
	Number of puzzles correctly solved	Fluid intelligence score	diff	0.029 (-0.064; 0.122)	0.54	-0.915 (-1.487; -0.343)	0.0039	0.0028	31	158996	131736
	Symbol digit substitution test	Fluid intelligence score	diff	0.061 (-0.057; 0.179)	0.31	-0.874 (-1.176; -0.572)	4.4e-06	8.7e-07	30	181587	131736
	Fluid intelligence score	Fluid intelligence score	diff	0.231 (0.196; 0.267)	3e-38	0.147 (-0.054; 0.348)	0.15	0.41	145	254641	131736
	Height	Fluid intelligence score	diff	-0.005 (-0.016; 0.006)	0.37	-0.019 (-0.044; 0.006)	0.13	0.21	642	405540	131736
	Forced expiratory volume	Fluid intelligence score	diff	-0.006 (-0.033; 0.022)	0.69	-0.006 (-0.105; 0.094)	0.91	1	275	373397	131736
	Hand grip strength	Fluid intelligence score	diff	0.022 (-0.016; 0.06)	0.25	0.277 (0.098; 0.455)	0.0027	0.0048	177	404112	131736
	Attention-deficit/hyperactivity disorder (ADHD)	Height	diff	-0.132 (-0.24; -0.023)	0.017	-0.198 (-0.66; 0.265)	0.41	0.78	23	213859	72792
	Alzheimer's disease	Height	diff	-0.013 (-0.143; 0.118)	0.85	0.236 (-0.093; 0.565)	0.17	0.12	26	432423	72792
	Body mass index (BMI)	Height	diff	-0.001 (-0.037; 0.035)	0.95	0.115 (0.013; 0.217)	0.028	0.018	453	719971	72792
	Bipolar disorder	Height	diff	-0.002 (-0.108; 0.104)	0.98	0.121 (-0.59; 0.832)	0.74	0.73	45	388513	72792
	Birth weight	Height	diff	0.065 (0.006; 0.124)	0.032	0.34 (0.118; 0.562)	0.0037	0.014	76	205475	72792
	Cannabis use (dependence)	Height	diff	0.109 (-0.212; 0.429)	0.51	1.076 (-2.552; 4.704)	0.57	0.61	19	886025	72792
	Cortical surface area	Height	diff	0.015 (-0.053; 0.084)	0.66	-0.006 (-0.258; 0.247)	0.97	0.87	16	30779	72792
	Cortical thickness	Height	diff	0.077 (-0.063; 0.216)	0.28	-1.299 (-2.14; -0.457)	0.029	0.023	7	31356	72792
	Depression (diagnosis)	Height	diff	-0.036 (-0.159; 0.088)	0.57	0.179 (-0.683; 1.041)	0.68	0.62	109	1029338	72792
	Education	Height	diff	0.045 (0.002; 0.087)	0.039	-0.05 (-0.227; 0.127)	0.58	0.28	429	765283	72792
	Glycated haemoglobin (HbA1c)	Height	diff	-0.01 (-0.035; 0.014)	0.4	-0.013 (-0.06; 0.034)	0.59	0.9	266	344182	72792
	Hypertension	Height	diff	-0.022 (-0.08; 0.035)	0.44	-0.029 (-0.236; 0.178)	0.78	0.95	151	361141	72792
	Insulin-like growth factor 1	Height	diff	0.017 (-0.012; 0.046)	0.25	-0.033 (-0.093; 0.027)	0.28	0.063	288	342439	72792
	Income	Height	diff	-0.049 (-0.211; 0.113)	0.56	0.521 (-0.679; 1.722)	0.4	0.36	25	286301	72792
	Childhood low-density lipoproteins (LDL)	Height	diff	0.021 (-0.001; 0.042)	0.058	0.01 (-0.046; 0.067)	0.74	0.71	6	4202	72792
	Age menarche	Height	diff	-0.012 (-0.042; 0.018)	0.43	0.029 (-0.047; 0.104)	0.46	0.25	414	546514	72792
	Neuroticism	Height	diff	-0.204 (-0.38; -0.028)	0.023	-0.56 (-1.5; 0.379)	0.29	0.48	8	168105	72792
	Risk taking	Height	diff	-0.049 (-0.129; 0.031)	0.23	0.116 (-0.345; 0.577)	0.62	0.48	66	315894	72792
	Systolic blood pressure	Height	diff	0.002 (-0.045; 0.05)	0.92	-0.005 (-0.203; 0.193)	0.96	0.94	185	340159	72792
	Sex hormone binding globulin	Height	diff	0.027 (-0.003; 0.056)	0.075	-0.009 (-0.069; 0.051)	0.77	0.18	220	312215	72792
	Schizophrenia	Height	diff	0.02 (-0.017; 0.058)	0.29	-0.006 (-0.217; 0.205)	0.96	0.8	130	130644	72792
	Number of sexual partners	Height	diff	0.008 (-0.075; 0.091)	0.86	-0.085 (-0.733; 0.563)	0.8	0.78	69	370711	72792
	Abdominal aortic aneurysm	Height	diff	0.089 (-0.001; 0.178)	0.052	0.039 (-0.228; 0.306)	0.77	0.7	109	1088793	72792
	Sleep duration (accelerometer)	Height	diff	-0.131 (-0.239; -0.024)	0.017	-0.159 (-0.599; 0.282)	0.51	0.9	7	85449	72792
	Salt added to food	Height	diff	-0.134 (-0.224; -0.044)	0.0035	-0.052 (-0.385; 0.282)	0.76	0.62	39	323995	72792
	Relative age of first facial hair	Height	diff	-0.025 (-0.067; 0.017)	0.25	0.005 (-0.12; 0.13)	0.94	0.62	103	204568	72792
	Age at first live birth	Height	diff	0.012 (-0.098; 0.122)	0.83	0.019 (-0.783; 0.82)	0.96	0.99	33	170498	72792
	Age when periods started (menarche)	Height	diff	-0.021 (-0.056; 0.014)	0.24	-0.008 (-0.115; 0.099)	0.88	0.8	167	243944	72792
	Atopic dermatitis	Height	diff	-0.01 (-0.073; 0.053)	0.76	-0.092 (-0.377; 0.192)	0.54	0.57	11	40384	72792
	Male baldness	Height	diff	-0.018 (-0.044; 0.007)	0.16	-0.001 (-0.075; 0.073)	0.98	0.62	75	52874	72792
	Bread consumption	Height	diff	0.014 (-0.166; 0.193)	0.88	-0.426 (-1.375; 0.523)	0.39	0.37	23	438853	72792
	C-reactive protein	Height	diff	-0.002 (-0.035; 0.032)	0.92	-0.017 (-0.078; 0.044)	0.59	0.56	185	343524	72792
	Celiac disease	Height	diff	0.014 (-0.018; 0.046)	0.38	-0.034 (-0.141; 0.073)	0.53	0.36	39	41505	72792
	Childhood body mass index (self-reported)	Height	diff	0.007 (-0.039; 0.053)	0.78	0.067 (-0.04; 0.174)	0.22	0.22	149	354996	72792
	Childhood body mass index (measured)	Height	diff	0.015 (-0.043; 0.072)	0.62	-0.018 (-0.296; 0.26)	0.9	0.82	16	37964	72792
	Coffee intake	Height	diff	-0.017 (-0.107; 0.074)	0.72	-0.082 (-0.265; 0.102)	0.42	0.46	7	105037	72792
	Creatinine (blood)	Height	diff	0.01 (-0.021; 0.041)	0.52	0.003 (-0.072; 0.079)	0.93	0.85	267	344104	72792
	Facial aging	Height	diff	0.006 (-0.076; 0.088)	0.88	0.078 (-0.079; 0.236)	0.33	0.3	59	423999	72792
	Fathers's age at death	Height	diff	-0.147 (-0.497; 0.203)	0.41	0.061 (-1.841; 1.963)	0.95	0.83	10	341118	72792
	Fish consumption	Height	diff	0.079 (-0.113; 0.272)	0.42	-0.852 (-2.28; 0.576)	0.26	0.22	14	308008	72792
	Fruit intake	Height	diff	0.15 (0.03; 0.271)	0.015	-0.115 (-0.603; 0.372)	0.65	0.28	33	433186	72792
	Gestational duration	Height	diff	0.04 (-0.073; 0.153)	0.49	0.11 (-0.415; 0.635)	0.69	0.79	11	131871	72792
	Glucose	Height	diff	-0.033 (-0.073; 0.008)	0.12	-0.039 (-0.11; 0.032)	0.29	0.83	87	314916	72792
	High-density lipoprotein (HDL)	Height	diff	0.01 (-0.016; 0.036)	0.45	-0.018 (-0.064; 0.028)	0.45	0.15	238	315133	72792
	Healthspan	Height	diff	-0.039 (-0.217; 0.139)	0.67	-0.287 (-1.002; 0.428)	0.45	0.5	12	300447	72792
	Overall healthy diet	Height	diff	-0.142 (-0.293; 0.008)	0.064	0.08 (-0.496; 0.656)	0.79	0.46	10	258758	72792
	Heel bone mineral density	Height	diff	-0.058 (-0.08; -0.037)	1.6e-07	-0.053 (-0.099; -0.006)	0.027	0.78	324	265627	72792
	Low-density lipoproteins (LDL)	Height	diff	0.02 (-0.012; 0.053)	0.22	0.034 (-0.021; 0.089)	0.23	0.56	143	343621	72792
	Alkaline phosphatase (ALP)	Height	diff	0.028 (-0.007; 0.062)	0.12	0.026 (-0.04; 0.093)	0.44	0.96	180	495994	72792
	Alanine transaminase (ALT)	Height	diff	-0.048 (-0.107; 0.012)	0.11	-0.073 (-0.24; 0.093)	0.39	0.75	137	524994	72792
	Aspartate transaminase (AST)	Height	diff	-0.021 (-0.075; 0.033)	0.44	-0.091 (-0.236; 0.054)	0.22	0.31	146	523719	72792
	Meat consumption	Height	diff	-0.083 (-0.264; 0.099)	0.37	-0.91 (-2.053; 0.232)	0.14	0.17	17	266042	72792
	Menopause	Height	diff	0.012 (-0.019; 0.044)	0.44	-0.04 (-0.11; 0.031)	0.27	0.11	94	143819	72792
	Myocardial fibrosis (myocardial T1 time)	Height	diff	-0.026 (-0.125; 0.072)	0.6	0.034 (-2.501; 2.57)	0.98	0.96	7	41505	72792
	Parental lifespan	Height	diff	-0.158 (-0.332; 0.017)	0.076	-0.576 (-0.997; -0.154)	0.018	0.051	16	621224	72792
	Physical activity (accelerometer)	Height	diff	-0.129 (-0.282; 0.025)	0.1	0.013 (-1.761; 1.788)	0.99	0.88	6	91084	72792
	Placental weight (fetus genotype)	Height	diff	-0.021 (-0.078; 0.037)	0.48	-0.031 (-0.461; 0.399)	0.89	0.96	26	63717	72792
	Platelet count	Height	diff	-0.018 (-0.038; 0.003)	0.089	-0.004 (-0.044; 0.036)	0.84	0.43	373	350474	72792
	Problematic alcohol use	Height	diff	-0.03 (-0.14; 0.079)	0.59	0.135 (-0.108; 0.377)	0.28	0.14	65	903147	72792
	Pulse rate	Height	diff	0 (-0.038; 0.038)	0.99	-0.022 (-0.113; 0.068)	0.63	0.6	238	436424	72792
	Red blood cell count	Height	diff	0.018 (-0.005; 0.042)	0.13	0.014 (-0.03; 0.058)	0.54	0.8	305	350475	72792
	Reproductive Success	Height	diff	-0.058 (-0.318; 0.202)	0.66	0.343 (-1.082; 1.767)	0.64	0.58	23	785604	72792
	Rheumatoid arthritis	Height	diff	-0.009 (-0.029; 0.012)	0.41	-0.018 (-0.053; 0.017)	0.32	0.52	95	59957	72792
	Sodium (in urine)	Height	diff	-0.071 (-0.193; 0.051)	0.25	0.09 (-0.857; 1.036)	0.85	0.74	30	326831	72792
	Telomere length	Height	diff	-0.046 (-0.088; -0.004)	0.031	-0.055 (-0.139; 0.028)	0.2	0.8	132	472174	72792
	Testosterone	Height	diff	0.065 (0.011; 0.119)	0.018	-0.016 (-0.123; 0.092)	0.77	0.094	79	312102	72792
	Time spent watching television (TV)	Height	diff	-0.051 (-0.125; 0.023)	0.18	0.152 (-0.341; 0.644)	0.55	0.42	101	437887	72792
	Vegetables consumption	Height	diff	0.099 (-0.066; 0.264)	0.24	-0.848 (-2.338; 0.643)	0.28	0.22	23	428979	72792
	Vitamin D (measured)	Height	diff	-0.006 (-0.05; 0.039)	0.8	0.002 (-0.069; 0.073)	0.95	0.78	50	329247	72792
	Water intake	Height	diff	0.018 (-0.107; 0.142)	0.78	0.107 (-0.238; 0.451)	0.55	0.59	42	445799	72792
	White blood cell count	Height	diff	-0.041 (-0.068; -0.013)	0.0039	-0.031 (-0.096; 0.035)	0.36	0.74	278	350470	72792
	Loneliness	Height	diff	-0.335 (-0.664; -0.006)	0.046	4.263 (0.532; 7.994)	0.055	0.042	10	400299	72792
	Chronotype (morning person)	Height	diff	0.002 (-0.068; 0.072)	0.95	0.472 (0.133; 0.812)	0.0074	0.0066	113	405137	72792
	Smoking (frequency)	Height	diff	-0.078 (-0.15; -0.005)	0.036	-0.098 (-0.403; 0.207)	0.53	0.89	74	340518	72792
	Time spend outdoors	Height	diff	-0.049 (-0.208; 0.11)	0.54	1.476 (0.226; 2.726)	0.032	0.026	21	317971	72792
	Diagnosed asthma	Height	diff	-0.133 (-0.187; -0.079)	1.3e-06	-0.24 (-0.374; -0.106)	0.00075	0.092	77	405845	72792
	Diabetes	Height	diff	-0.051 (-0.127; 0.024)	0.18	0.015 (-0.174; 0.204)	0.87	0.45	62	405459	72792
	Volume of white matter	Height	diff	0.007 (-0.041; 0.054)	0.79	-0.109 (-0.363; 0.146)	0.41	0.38	21	39095	72792
	Volume of grey matter	Height	diff	-0.021 (-0.104; 0.061)	0.61	-0.233 (-0.797; 0.331)	0.43	0.47	14	39095	72792
	Hearing problems	Height	diff	-0.056 (-0.174; 0.062)	0.35	0.147 (-0.452; 0.747)	0.63	0.5	34	390401	72792
	Sleep duration (self-reported)	Height	diff	-0.043 (-0.182; 0.096)	0.54	-0.523 (-1.212; 0.165)	0.14	0.17	43	404145	72792
	Walking pace	Height	diff	-0.068 (-0.202; 0.065)	0.31	-0.634 (-1.763; 0.495)	0.28	0.33	51	404098	72792
	Insomnia	Height	diff	0.039 (-0.111; 0.188)	0.61	0.366 (-0.339; 1.07)	0.32	0.36	33	406074	72792
	Vigorous physical activity	Height	diff	0.2 (-0.125; 0.525)	0.23	-3.482 (-9.006; 2.042)	0.25	0.23	10	387025	72792
	Volume of accumbens	Height	diff	0.007 (-0.062; 0.076)	0.84	0.001 (-0.339; 0.341)	0.99	0.97	10	39080	72792
	Volume of amygdala	Height	diff	0.059 (-0.038; 0.155)	0.23	0.064 (-1.001; 1.129)	0.91	0.99	6	39080	72792
	Volume of caudate	Height	diff	0.007 (-0.036; 0.05)	0.75	-0.22 (-0.52; 0.081)	0.16	0.15	33	39080	72792
	Volume of hippocampus	Height	diff	-0.023 (-0.079; 0.034)	0.43	0.158 (-0.147; 0.464)	0.33	0.26	15	39080	72792
	Volume of pallidum	Height	diff	0.042 (-0.008; 0.091)	0.097	0.261 (0.08; 0.441)	0.0097	0.022	24	39080	72792
	Volume of putamen	Height	diff	0.021 (-0.035; 0.077)	0.46	0.304 (-0.063; 0.67)	0.12	0.14	29	39080	72792
	Volume of thalamus	Height	diff	0.026 (-0.03; 0.082)	0.36	-0.007 (-0.284; 0.271)	0.96	0.82	31	39080	72792
	Basal metabolic rate	Height	diff	0.061 (0.033; 0.09)	2.2e-05	0.103 (0.024; 0.181)	0.011	0.27	439	399290	72792
	Haematocrit percentage	Height	diff	0.013 (-0.019; 0.044)	0.43	0.056 (-0.011; 0.122)	0.1	0.15	270	394285	72792
	Monocyte count	Height	diff	-0.007 (-0.038; 0.023)	0.64	-0.016 (-0.076; 0.044)	0.61	0.75	202	393593	72792
	Apolipoprotein A	Height	diff	0.007 (-0.017; 0.031)	0.58	-0.023 (-0.066; 0.019)	0.29	0.095	258	352662	72792
	Apolipoprotein B	Height	diff	0.005 (-0.025; 0.036)	0.73	0.019 (-0.031; 0.069)	0.46	0.5	163	385576	72792
	Cognitive (summary score)	Height	diff	-0.072 (-0.169; 0.024)	0.14	-0.389 (-1.138; 0.36)	0.31	0.41	66	404449	72792
	Physical (summary score)	Height	diff	0.064 (0.039; 0.09)	6.3e-07	0.054 (-0.013; 0.12)	0.11	0.74	494	405979	72792
	Reaction time (shorter)	Height	diff	-0.099 (-0.229; 0.03)	0.13	-0.907 (-1.928; 0.114)	0.091	0.13	34	403967	72792
	Duration to complete alphanumeric path	Height	diff	-0.042 (-0.163; 0.08)	0.5	-0.68 (-1.373; 0.013)	0.07	0.083	21	168864	72792
	Number of puzzles correctly solved	Height	diff	-0.1 (-0.207; 0.008)	0.069	-0.944 (-1.648; -0.24)	0.014	0.024	31	158996	72792
	Symbol digit substitution test	Height	diff	-0.059 (-0.157; 0.039)	0.24	-0.55 (-0.895; -0.205)	0.0041	0.0075	30	181587	72792
	Fluid intelligence score	Height	diff	-0.001 (-0.05; 0.048)	0.96	-0.084 (-0.366; 0.198)	0.56	0.56	145	254641	72792
	Height	Height	diff	0.049 (0.032; 0.066)	1.5e-08	0.05 (0.013; 0.088)	0.0082	0.93	642	405540	72792
	Forced expiratory volume	Height	diff	0.066 (0.026; 0.106)	0.0012	0.258 (0.115; 0.402)	0.0005	0.0068	275	373397	72792
	Hand grip strength	Height	diff	0 (-0.061; 0.061)	1	0.075 (-0.218; 0.369)	0.61	0.61	177	404112	72792
	Attention-deficit/hyperactivity disorder (ADHD)	Forced expiratory volume	diff	0.067 (-0.073; 0.206)	0.35	-0.171 (-0.765; 0.423)	0.58	0.43	23	213859	44048
	Alzheimer's disease	Forced expiratory volume	diff	-0.014 (-0.166; 0.137)	0.85	-0.312 (-0.692; 0.068)	0.12	0.11	26	432423	44048
	Body mass index (BMI)	Forced expiratory volume	diff	-0.012 (-0.055; 0.032)	0.6	-0.004 (-0.127; 0.12)	0.95	0.89	453	719971	44048
	Bipolar disorder	Forced expiratory volume	diff	0.021 (-0.115; 0.157)	0.76	-0.531 (-1.438; 0.376)	0.26	0.23	45	388513	44048
	Birth weight	Forced expiratory volume	diff	0.034 (-0.033; 0.102)	0.32	-0.069 (-0.331; 0.193)	0.61	0.43	76	205475	44048
	Cannabis use (dependence)	Forced expiratory volume	diff	0.011 (-0.486; 0.509)	0.96	-3.435 (-8.876; 2.006)	0.23	0.23	19	886025	44048
	Cortical surface area	Forced expiratory volume	diff	0.024 (-0.038; 0.086)	0.45	0.052 (-0.176; 0.28)	0.66	0.81	16	30779	44048
	Cortical thickness	Forced expiratory volume	diff	-0.021 (-0.122; 0.079)	0.68	0.425 (-0.545; 1.396)	0.43	0.41	7	31356	44048
	Depression (diagnosis)	Forced expiratory volume	diff	0.017 (-0.123; 0.158)	0.81	-0.118 (-1.094; 0.859)	0.81	0.78	109	1029338	44048
	Education	Forced expiratory volume	diff	0.018 (-0.036; 0.072)	0.51	0.124 (-0.102; 0.349)	0.28	0.35	429	765283	44048
	Glycated haemoglobin (HbA1c)	Forced expiratory volume	diff	-0.032 (-0.062; -0.001)	0.04	-0.042 (-0.101; 0.016)	0.15	0.67	266	344182	44048
	Hypertension	Forced expiratory volume	diff	-0.011 (-0.076; 0.054)	0.74	-0.118 (-0.352; 0.116)	0.32	0.35	151	361141	44048
	Insulin-like growth factor 1	Forced expiratory volume	diff	0.019 (-0.013; 0.051)	0.24	0.005 (-0.062; 0.072)	0.88	0.64	286	342439	44048
	Income	Forced expiratory volume	diff	0.154 (-0.018; 0.326)	0.08	0.523 (-0.768; 1.814)	0.44	0.58	25	286301	44048
	Childhood low-density lipoproteins (LDL)	Forced expiratory volume	diff	0.002 (-0.023; 0.027)	0.89	0.014 (-0.045; 0.074)	0.66	0.67	6	4202	44048
	Age menarche	Forced expiratory volume	diff	0.01 (-0.03; 0.05)	0.61	0.066 (-0.036; 0.168)	0.21	0.25	414	546514	44048
	Neuroticism	Forced expiratory volume	diff	-0.094 (-0.333; 0.145)	0.44	0.07 (-1.261; 1.4)	0.92	0.81	8	168105	44048
	Risk taking	Forced expiratory volume	diff	-0.004 (-0.119; 0.111)	0.95	-0.842 (-1.475; -0.208)	0.011	0.011	66	315894	44048
	Systolic blood pressure	Forced expiratory volume	diff	0.022 (-0.034; 0.078)	0.44	0.066 (-0.166; 0.299)	0.58	0.7	185	340159	44048
	Sex hormone binding globulin	Forced expiratory volume	diff	0.025 (-0.008; 0.059)	0.14	-0.004 (-0.073; 0.064)	0.9	0.33	221	312215	44048
	Schizophrenia	Forced expiratory volume	diff	0.07 (0.026; 0.114)	0.0019	0.116 (-0.133; 0.365)	0.36	0.71	130	130644	44048
	Number of sexual partners	Forced expiratory volume	diff	0.028 (-0.084; 0.141)	0.62	-0.251 (-1.127; 0.625)	0.58	0.53	69	370711	44048
	Abdominal aortic aneurysm	Forced expiratory volume	diff	0.005 (-0.11; 0.12)	0.94	-0.092 (-0.435; 0.251)	0.6	0.56	109	1088793	44048
	Sleep duration (accelerometer)	Forced expiratory volume	diff	0.055 (-0.111; 0.222)	0.51	-0.137 (-0.861; 0.588)	0.73	0.62	7	85449	44048
	Salt added to food	Forced expiratory volume	diff	-0.071 (-0.2; 0.058)	0.28	0.16 (-0.319; 0.64)	0.52	0.33	39	323995	44048
	Relative age of first facial hair	Forced expiratory volume	diff	0.062 (0.007; 0.116)	0.027	0.188 (0.028; 0.348)	0.024	0.1	103	204568	44048
	Age at first live birth	Forced expiratory volume	diff	0.1 (-0.009; 0.209)	0.071	-0.247 (-1.029; 0.534)	0.54	0.39	33	170498	44048
	Age when periods started (menarche)	Forced expiratory volume	diff	0.054 (0.007; 0.101)	0.026	0.127 (-0.018; 0.271)	0.089	0.3	167	243944	44048
	Atopic dermatitis	Forced expiratory volume	diff	-0.032 (-0.133; 0.069)	0.53	0.324 (-0.07; 0.718)	0.14	0.1	11	40384	44048
	Male baldness	Forced expiratory volume	diff	-0.007 (-0.036; 0.022)	0.64	0.029 (-0.055; 0.114)	0.5	0.37	75	52874	44048
	Bread consumption	Forced expiratory volume	diff	-0.123 (-0.346; 0.1)	0.28	-0.415 (-1.612; 0.782)	0.5	0.63	23	438853	44048
	C-reactive protein	Forced expiratory volume	diff	0.015 (-0.024; 0.054)	0.46	0.109 (0.04; 0.179)	0.0022	0.0015	185	343524	44048
	Celiac disease	Forced expiratory volume	diff	0.008 (-0.033; 0.049)	0.71	-0.077 (-0.214; 0.061)	0.28	0.22	39	41505	44048
	Childhood body mass index (self-reported)	Forced expiratory volume	diff	-0.008 (-0.063; 0.046)	0.77	-0.002 (-0.129; 0.125)	0.98	0.91	149	354996	44048
	Childhood body mass index (measured)	Forced expiratory volume	diff	0.009 (-0.077; 0.096)	0.83	0.06 (-0.357; 0.477)	0.78	0.81	16	37964	44048
	Coffee intake	Forced expiratory volume	diff	0.026 (-0.069; 0.122)	0.59	-0.011 (-0.2; 0.178)	0.91	0.67	7	105037	44048
	Creatinine (blood)	Forced expiratory volume	diff	-0.011 (-0.049; 0.026)	0.55	-0.068 (-0.16; 0.023)	0.15	0.18	267	344104	44048
	Facial aging	Forced expiratory volume	diff	0.007 (-0.087; 0.101)	0.89	0.08 (-0.101; 0.261)	0.39	0.36	59	423999	44048
	Fathers's age at death	Forced expiratory volume	diff	-0.152 (-0.419; 0.115)	0.26	-1.182 (-2.555; 0.19)	0.13	0.17	10	341118	44048
	Fish consumption	Forced expiratory volume	diff	0.203 (-0.038; 0.443)	0.098	1.801 (0.137; 3.466)	0.055	0.082	14	308008	44048
	Fruit intake	Forced expiratory volume	diff	-0.019 (-0.18; 0.143)	0.82	0.135 (-0.524; 0.794)	0.69	0.64	33	433186	44048
	Gestational duration	Forced expiratory volume	diff	0.111 (-0.034; 0.256)	0.13	0.248 (-0.426; 0.923)	0.49	0.69	11	131871	44048
	Glucose	Forced expiratory volume	diff	-0.049 (-0.101; 0.004)	0.07	-0.078 (-0.169; 0.013)	0.096	0.44	87	314916	44048
	High-density lipoprotein (HDL)	Forced expiratory volume	diff	-0.007 (-0.036; 0.022)	0.65	-0.037 (-0.087; 0.014)	0.16	0.16	238	315133	44048
	Healthspan	Forced expiratory volume	diff	-0.18 (-0.381; 0.021)	0.08	-0.037 (-0.827; 0.753)	0.93	0.72	12	300447	44048
	Overall healthy diet	Forced expiratory volume	diff	-0.003 (-0.197; 0.191)	0.98	0.219 (-0.517; 0.955)	0.58	0.56	10	258758	44048
	Heel bone mineral density	Forced expiratory volume	diff	-0.044 (-0.07; -0.018)	0.0011	-0.052 (-0.108; 0.004)	0.068	0.74	324	265627	44048
	Low-density lipoproteins (LDL)	Forced expiratory volume	diff	-0.019 (-0.057; 0.018)	0.32	-0.043 (-0.107; 0.021)	0.19	0.37	144	343621	44048
	Alkaline phosphatase (ALP)	Forced expiratory volume	diff	0.032 (-0.01; 0.074)	0.14	0.018 (-0.062; 0.099)	0.65	0.71	180	495994	44048
	Alanine transaminase (ALT)	Forced expiratory volume	diff	-0.002 (-0.07; 0.067)	0.96	-0.087 (-0.279; 0.104)	0.37	0.35	137	524994	44048
	Aspartate transaminase (AST)	Forced expiratory volume	diff	-0.003 (-0.067; 0.06)	0.92	0.002 (-0.169; 0.173)	0.98	0.95	146	523719	44048
	Meat consumption	Forced expiratory volume	diff	0.161 (-0.039; 0.361)	0.11	-1.094 (-2.319; 0.13)	0.1	0.06	17	266042	44048
	Menopause	Forced expiratory volume	diff	0.03 (-0.012; 0.073)	0.16	0.083 (-0.012; 0.177)	0.089	0.23	94	143819	44048
	Myocardial fibrosis (myocardial T1 time)	Forced expiratory volume	diff	0.101 (-0.022; 0.224)	0.11	0.422 (-2.727; 3.571)	0.8	0.85	7	41505	44048
	Parental lifespan	Forced expiratory volume	diff	-0.071 (-0.34; 0.198)	0.61	0.311 (-0.326; 0.947)	0.36	0.22	16	621224	44048
	Physical activity (accelerometer)	Forced expiratory volume	diff	-0.029 (-0.226; 0.168)	0.77	-0.109 (-2.391; 2.173)	0.93	0.95	6	91084	44048
	Placental weight (fetus genotype)	Forced expiratory volume	diff	0.068 (-0.001; 0.138)	0.055	0.169 (-0.34; 0.678)	0.52	0.7	26	63717	44048
	Platelet count	Forced expiratory volume	diff	-0.01 (-0.035; 0.014)	0.42	0.017 (-0.03; 0.065)	0.47	0.19	373	350474	44048
	Problematic alcohol use	Forced expiratory volume	diff	-0.151 (-0.296; -0.005)	0.042	-0.111 (-0.434; 0.212)	0.5	0.79	65	903147	44048
	Pulse rate	Forced expiratory volume	diff	-0.001 (-0.045; 0.043)	0.96	0.034 (-0.072; 0.139)	0.53	0.48	240	436424	44048
	Red blood cell count	Forced expiratory volume	diff	-0.008 (-0.037; 0.021)	0.6	-0.035 (-0.088; 0.018)	0.19	0.23	305	350475	44048
	Reproductive Success	Forced expiratory volume	diff	-0.1 (-0.477; 0.278)	0.6	-1.913 (-3.843; 0.017)	0.066	0.075	23	785604	44048
	Rheumatoid arthritis	Forced expiratory volume	diff	-0.014 (-0.037; 0.009)	0.24	-0.026 (-0.065; 0.012)	0.18	0.43	95	59957	44048
	Sodium (in urine)	Forced expiratory volume	diff	-0.102 (-0.253; 0.049)	0.19	-0.976 (-2.134; 0.183)	0.11	0.15	30	326831	44048
	Telomere length	Forced expiratory volume	diff	-0.04 (-0.092; 0.013)	0.14	-0.043 (-0.148; 0.062)	0.42	0.94	132	472174	44048
	Testosterone	Forced expiratory volume	diff	-0.051 (-0.116; 0.013)	0.12	-0.01 (-0.141; 0.121)	0.88	0.48	79	312102	44048
	Time spent watching television (TV)	Forced expiratory volume	diff	-0.031 (-0.128; 0.065)	0.52	0.417 (-0.221; 1.054)	0.2	0.17	101	437887	44048
	Vegetables consumption	Forced expiratory volume	diff	0.127 (-0.078; 0.332)	0.22	0.704 (-1.175; 2.584)	0.47	0.55	23	428979	44048
	Vitamin D (measured)	Forced expiratory volume	diff	0.059 (0.001; 0.116)	0.044	0.055 (-0.036; 0.146)	0.24	0.93	50	329247	44048
	Water intake	Forced expiratory volume	diff	-0.075 (-0.207; 0.058)	0.27	0.003 (-0.359; 0.365)	0.99	0.65	42	445799	44048
	White blood cell count	Forced expiratory volume	diff	-0.006 (-0.042; 0.029)	0.73	-0.045 (-0.129; 0.039)	0.29	0.32	278	350470	44048
	Loneliness	Forced expiratory volume	diff	-0.162 (-0.509; 0.185)	0.36	-4.164 (-8.632; 0.304)	0.11	0.12	10	400299	44048
	Chronotype (morning person)	Forced expiratory volume	diff	0.018 (-0.066; 0.102)	0.68	0.271 (-0.146; 0.689)	0.21	0.23	113	405137	44048
	Smoking (frequency)	Forced expiratory volume	diff	-0.013 (-0.108; 0.082)	0.79	0.586 (0.196; 0.977)	0.0044	0.0028	74	340518	44048
	Time spend outdoors	Forced expiratory volume	diff	-0.028 (-0.212; 0.156)	0.77	0.675 (-0.932; 2.282)	0.42	0.4	21	317971	44048
	Diagnosed asthma	Forced expiratory volume	diff	-0.052 (-0.119; 0.016)	0.13	-0.11 (-0.28; 0.06)	0.21	0.47	77	405845	44048
	Diabetes	Forced expiratory volume	diff	-0.031 (-0.119; 0.058)	0.49	-0.178 (-0.399; 0.043)	0.12	0.16	62	405459	44048
	Volume of white matter	Forced expiratory volume	diff	0.028 (-0.04; 0.095)	0.42	-0.303 (-0.643; 0.036)	0.096	0.066	21	39095	44048
	Volume of grey matter	Forced expiratory volume	diff	-0.134 (-0.211; -0.057)	0.00061	-0.386 (-0.899; 0.127)	0.17	0.35	14	39095	44048
	Hearing problems	Forced expiratory volume	diff	0.046 (-0.124; 0.215)	0.6	-0.146 (-1.007; 0.716)	0.74	0.66	34	390401	44048
	Sleep duration (self-reported)	Forced expiratory volume	diff	-0.104 (-0.252; 0.044)	0.17	0.024 (-0.725; 0.774)	0.95	0.73	43	404145	44048
	Walking pace	Forced expiratory volume	diff	0.035 (-0.115; 0.185)	0.65	0.049 (-1.236; 1.335)	0.94	0.98	51	404098	44048
	Insomnia	Forced expiratory volume	diff	-0.028 (-0.191; 0.135)	0.74	0.197 (-0.577; 0.971)	0.62	0.56	33	406074	44048
	Vigorous physical activity	Forced expiratory volume	diff	-0.095 (-0.404; 0.213)	0.54	-1.652 (-7.099; 3.795)	0.57	0.59	10	387025	44048
	Volume of accumbens	Forced expiratory volume	diff	0.036 (-0.052; 0.125)	0.42	-0.105 (-0.53; 0.319)	0.64	0.52	10	39080	44048
	Volume of amygdala	Forced expiratory volume	diff	0.018 (-0.106; 0.141)	0.78	-0.459 (-1.829; 0.91)	0.55	0.53	6	39080	44048
	Volume of caudate	Forced expiratory volume	diff	-0.009 (-0.058; 0.041)	0.73	-0.185 (-0.534; 0.164)	0.31	0.32	33	39080	44048
	Volume of hippocampus	Forced expiratory volume	diff	0.002 (-0.075; 0.079)	0.97	0.311 (-0.093; 0.715)	0.16	0.15	15	39080	44048
	Volume of pallidum	Forced expiratory volume	diff	0.036 (-0.024; 0.096)	0.24	0.2 (-0.039; 0.44)	0.12	0.18	24	39080	44048
	Volume of putamen	Forced expiratory volume	diff	-0.011 (-0.064; 0.042)	0.69	0.113 (-0.243; 0.468)	0.54	0.5	29	39080	44048
	Volume of thalamus	Forced expiratory volume	diff	-0.017 (-0.074; 0.04)	0.56	0.004 (-0.28; 0.288)	0.98	0.89	31	39080	44048
	Basal metabolic rate	Forced expiratory volume	diff	0.059 (0.023; 0.096)	0.0014	0.094 (-0.007; 0.195)	0.068	0.47	439	399290	44048
	Haematocrit percentage	Forced expiratory volume	diff	0 (-0.036; 0.037)	0.99	-0.011 (-0.088; 0.067)	0.79	0.76	270	394285	44048
	Monocyte count	Forced expiratory volume	diff	-0.005 (-0.045; 0.035)	0.82	0.034 (-0.044; 0.113)	0.39	0.26	202	393593	44048
	Apolipoprotein A	Forced expiratory volume	diff	-0.007 (-0.035; 0.022)	0.65	-0.034 (-0.084; 0.017)	0.19	0.21	258	352662	44048
	Apolipoprotein B	Forced expiratory volume	diff	0.005 (-0.03; 0.041)	0.76	-0.026 (-0.084; 0.033)	0.39	0.19	164	385576	44048
	Cognitive (summary score)	Forced expiratory volume	diff	0.031 (-0.085; 0.147)	0.6	-0.139 (-1.041; 0.763)	0.76	0.71	66	404449	44048
	Physical (summary score)	Forced expiratory volume	diff	0.086 (0.058; 0.114)	2.1e-09	0.061 (-0.012; 0.135)	0.1	0.49	494	405979	44048
	Reaction time (shorter)	Forced expiratory volume	diff	-0.063 (-0.231; 0.104)	0.46	0.227 (-1.14; 1.595)	0.75	0.68	34	403967	44048
	Duration to complete alphanumeric path	Forced expiratory volume	diff	0.024 (-0.106; 0.153)	0.72	0.324 (-0.455; 1.103)	0.42	0.45	21	168864	44048
	Number of puzzles correctly solved	Forced expiratory volume	diff	0.047 (-0.059; 0.154)	0.38	0.152 (-0.599; 0.903)	0.69	0.78	31	158996	44048
	Symbol digit substitution test	Forced expiratory volume	diff	0.049 (-0.065; 0.162)	0.4	0.117 (-0.326; 0.561)	0.61	0.76	30	181587	44048
	Fluid intelligence score	Forced expiratory volume	diff	0.006 (-0.058; 0.069)	0.86	-0.134 (-0.498; 0.229)	0.47	0.44	145	254641	44048
	Height	Forced expiratory volume	diff	0.047 (0.027; 0.067)	3.9e-06	0.069 (0.026; 0.113)	0.002	0.26	642	405540	44048
	Forced expiratory volume	Forced expiratory volume	diff	0.176 (0.132; 0.221)	1.2e-14	0.103 (-0.061; 0.267)	0.22	0.36	275	373397	44048
	Hand grip strength	Forced expiratory volume	diff	0.148 (0.083; 0.213)	7.2e-06	0.238 (-0.072; 0.548)	0.13	0.56	177	404112	44048
	Attention-deficit/hyperactivity disorder (ADHD)	Hand grip strength	diff	0.163 (0.041; 0.284)	0.0085	-0.224 (-0.724; 0.277)	0.39	0.13	23	213859	71943
	Alzheimer's disease	Hand grip strength	diff	0.008 (-0.114; 0.131)	0.89	0.17 (-0.147; 0.487)	0.3	0.29	26	432423	71943
	Body mass index (BMI)	Hand grip strength	diff	0.02 (-0.017; 0.057)	0.29	0.032 (-0.073; 0.138)	0.55	0.81	453	719971	71943
	Bipolar disorder	Hand grip strength	diff	-0.033 (-0.144; 0.078)	0.56	0.484 (-0.247; 1.215)	0.2	0.17	45	388513	71943
	Birth weight	Hand grip strength	diff	0.016 (-0.039; 0.071)	0.57	-0.175 (-0.385; 0.034)	0.1	0.068	76	205475	71943
	Cannabis use (dependence)	Hand grip strength	diff	-0.099 (-0.361; 0.163)	0.46	-1.273 (-4.186; 1.64)	0.4	0.44	19	886025	71943
	Cortical surface area	Hand grip strength	diff	-0.021 (-0.066; 0.024)	0.37	-0.006 (-0.167; 0.154)	0.94	0.86	16	30779	71943
	Cortical thickness	Hand grip strength	diff	-0.012 (-0.091; 0.066)	0.76	0.079 (-0.68; 0.839)	0.85	0.82	7	31356	71943
	Depression (diagnosis)	Hand grip strength	diff	0.03 (-0.084; 0.145)	0.6	0.351 (-0.447; 1.15)	0.39	0.43	109	1029338	71943
	Education	Hand grip strength	diff	-0.052 (-0.094; -0.01)	0.016	-0.052 (-0.229; 0.125)	0.57	1	429	765283	71943
	Glycated haemoglobin (HbA1c)	Hand grip strength	diff	0.027 (0.003; 0.05)	0.026	0.011 (-0.034; 0.056)	0.65	0.41	266	344182	71943
	Hypertension	Hand grip strength	diff	0.003 (-0.049; 0.054)	0.92	-0.084 (-0.271; 0.102)	0.38	0.34	151	361141	71943
	Insulin-like growth factor 1	Hand grip strength	diff	0.001 (-0.025; 0.026)	0.96	-0.014 (-0.067; 0.039)	0.61	0.54	288	342439	71943
	Income	Hand grip strength	diff	-0.034 (-0.202; 0.134)	0.69	0.549 (-0.698; 1.796)	0.4	0.36	25	286301	71943
	Childhood low-density lipoproteins (LDL)	Hand grip strength	diff	-0.006 (-0.025; 0.014)	0.56	-0.002 (-0.049; 0.044)	0.92	0.89	6	4202	71943
	Age menarche	Hand grip strength	diff	-0.016 (-0.045; 0.013)	0.28	-0.032 (-0.106; 0.043)	0.41	0.66	414	546514	71943
	Neuroticism	Hand grip strength	diff	0.028 (-0.122; 0.177)	0.72	0.327 (-0.445; 1.1)	0.44	0.47	8	168105	71943
	Risk taking	Hand grip strength	diff	0.027 (-0.051; 0.104)	0.5	-0.012 (-0.455; 0.432)	0.96	0.86	66	315894	71943
	Systolic blood pressure	Hand grip strength	diff	0.036 (-0.007; 0.08)	0.1	-0.076 (-0.258; 0.106)	0.42	0.21	185	340159	71943
	Sex hormone binding globulin	Hand grip strength	diff	-0.02 (-0.049; 0.009)	0.18	-0.017 (-0.075; 0.042)	0.58	0.9	220	312215	71943
	Schizophrenia	Hand grip strength	diff	0.013 (-0.023; 0.049)	0.49	-0.092 (-0.294; 0.11)	0.37	0.31	130	130644	71943
	Number of sexual partners	Hand grip strength	diff	0.006 (-0.078; 0.09)	0.89	0.047 (-0.609; 0.702)	0.89	0.9	69	370711	71943
	Abdominal aortic aneurysm	Hand grip strength	diff	0.005 (-0.093; 0.103)	0.93	-0.031 (-0.324; 0.263)	0.84	0.8	109	1088793	71943
	Sleep duration (accelerometer)	Hand grip strength	diff	-0.086 (-0.194; 0.022)	0.12	-0.26 (-0.703; 0.183)	0.3	0.46	7	85449	71943
	Salt added to food	Hand grip strength	diff	0.016 (-0.083; 0.115)	0.75	0.41 (0.062; 0.757)	0.026	0.027	39	323995	71943
	Relative age of first facial hair	Hand grip strength	diff	-0.065 (-0.107; -0.022)	0.0029	0.003 (-0.122; 0.128)	0.96	0.26	103	204568	71943
	Age at first live birth	Hand grip strength	diff	-0.053 (-0.139; 0.032)	0.22	-0.312 (-0.923; 0.3)	0.33	0.41	33	170498	71943
	Age when periods started (menarche)	Hand grip strength	diff	-0.01 (-0.045; 0.025)	0.58	-0.051 (-0.158; 0.057)	0.35	0.43	167	243944	71943
	Atopic dermatitis	Hand grip strength	diff	0.059 (-0.023; 0.141)	0.16	0.263 (-0.087; 0.613)	0.17	0.27	11	40384	71943
	Male baldness	Hand grip strength	diff	0.021 (-0.003; 0.046)	0.092	0.026 (-0.046; 0.098)	0.49	0.9	75	52874	71943
	Bread consumption	Hand grip strength	diff	-0.051 (-0.204; 0.103)	0.52	-0.343 (-1.153; 0.466)	0.42	0.48	23	438853	71943
	C-reactive protein	Hand grip strength	diff	0.004 (-0.026; 0.034)	0.79	-0.025 (-0.079; 0.029)	0.37	0.21	185	343524	71943
	Celiac disease	Hand grip strength	diff	0.021 (-0.014; 0.056)	0.23	-0.022 (-0.139; 0.096)	0.72	0.46	39	41505	71943
	Childhood body mass index (self-reported)	Hand grip strength	diff	-0.005 (-0.047; 0.037)	0.81	0.064 (-0.034; 0.162)	0.2	0.13	149	354996	71943
	Childhood body mass index (measured)	Hand grip strength	diff	0.028 (-0.021; 0.077)	0.27	0 (-0.23; 0.23)	1	0.81	16	37964	71943
	Coffee intake	Hand grip strength	diff	0.052 (-0.023; 0.127)	0.17	0.083 (-0.065; 0.231)	0.32	0.66	7	105037	71943
	Creatinine (blood)	Hand grip strength	diff	0.008 (-0.022; 0.038)	0.6	0.064 (-0.01; 0.138)	0.093	0.11	267	344104	71943
	Facial aging	Hand grip strength	diff	0.001 (-0.078; 0.08)	0.98	0.077 (-0.075; 0.23)	0.32	0.25	59	423999	71943
	Fathers's age at death	Hand grip strength	diff	-0.426 (-0.635; -0.217)	6.6e-05	-1.04 (-2.114; 0.034)	0.094	0.29	10	341118	71943
	Fish consumption	Hand grip strength	diff	-0.162 (-0.381; 0.057)	0.15	-1.176 (-2.808; 0.456)	0.18	0.24	14	308008	71943
	Fruit intake	Hand grip strength	diff	-0.071 (-0.212; 0.069)	0.32	-0.029 (-0.606; 0.547)	0.92	0.88	33	433186	71943
	Gestational duration	Hand grip strength	diff	-0.01 (-0.124; 0.103)	0.86	-0.282 (-0.81; 0.246)	0.32	0.33	11	131871	71943
	Glucose	Hand grip strength	diff	0.05 (0.008; 0.091)	0.018	0.063 (-0.009; 0.134)	0.09	0.66	87	314916	71943
	High-density lipoprotein (HDL)	Hand grip strength	diff	0 (-0.025; 0.024)	0.99	-0.005 (-0.048; 0.038)	0.82	0.79	238	315133	71943
	Healthspan	Hand grip strength	diff	0.072 (-0.085; 0.229)	0.37	0.25 (-0.373; 0.872)	0.45	0.58	12	300447	71943
	Overall healthy diet	Hand grip strength	diff	0.055 (-0.097; 0.207)	0.48	0.406 (-0.17; 0.982)	0.2	0.25	10	258758	71943
	Heel bone mineral density	Hand grip strength	diff	-0.003 (-0.026; 0.019)	0.76	-0.001 (-0.049; 0.047)	0.97	0.9	324	265627	71943
	Low-density lipoproteins (LDL)	Hand grip strength	diff	0.002 (-0.033; 0.037)	0.93	-0.045 (-0.104; 0.014)	0.14	0.056	143	343621	71943
	Alkaline phosphatase (ALP)	Hand grip strength	diff	-0.015 (-0.048; 0.018)	0.37	0.039 (-0.024; 0.102)	0.23	0.051	180	495994	71943
	Alanine transaminase (ALT)	Hand grip strength	diff	0.015 (-0.049; 0.078)	0.65	-0.063 (-0.242; 0.115)	0.49	0.36	137	524994	71943
	Aspartate transaminase (AST)	Hand grip strength	diff	0.023 (-0.039; 0.085)	0.47	0.005 (-0.162; 0.172)	0.95	0.82	146	523719	71943
	Meat consumption	Hand grip strength	diff	-0.037 (-0.187; 0.113)	0.63	-0.366 (-1.359; 0.627)	0.48	0.52	17	266042	71943
	Menopause	Hand grip strength	diff	0 (-0.033; 0.033)	0.99	0.007 (-0.067; 0.081)	0.85	0.83	94	143819	71943
	Myocardial fibrosis (myocardial T1 time)	Hand grip strength	diff	0.042 (-0.047; 0.131)	0.36	0.202 (-1.883; 2.287)	0.86	0.89	7	41505	71943
	Parental lifespan	Hand grip strength	diff	-0.24 (-0.451; -0.03)	0.025	-0.272 (-0.797; 0.253)	0.33	0.9	16	621224	71943
	Physical activity (accelerometer)	Hand grip strength	diff	-0.165 (-0.32; -0.01)	0.037	0.261 (-1.699; 2.22)	0.81	0.69	6	91084	71943
	Placental weight (fetus genotype)	Hand grip strength	diff	-0.002 (-0.057; 0.052)	0.93	-0.343 (-0.741; 0.055)	0.1	0.1	26	63717	71943
	Platelet count	Hand grip strength	diff	0.006 (-0.014; 0.025)	0.58	0.006 (-0.033; 0.044)	0.77	1	373	350474	71943
	Problematic alcohol use	Hand grip strength	diff	0.046 (-0.065; 0.156)	0.42	0.077 (-0.167; 0.321)	0.54	0.78	65	903147	71943
	Pulse rate	Hand grip strength	diff	-0.009 (-0.047; 0.028)	0.63	-0.007 (-0.097; 0.083)	0.88	0.96	238	436424	71943
	Red blood cell count	Hand grip strength	diff	0.015 (-0.009; 0.038)	0.22	-0.013 (-0.056; 0.03)	0.55	0.13	305	350475	71943
	Reproductive Success	Hand grip strength	diff	0.069 (-0.189; 0.328)	0.6	-0.242 (-1.665; 1.18)	0.74	0.67	23	785604	71943
	Rheumatoid arthritis	Hand grip strength	diff	-0.008 (-0.027; 0.01)	0.39	0.008 (-0.023; 0.04)	0.61	0.21	95	59957	71943
	Sodium (in urine)	Hand grip strength	diff	0.054 (-0.07; 0.178)	0.39	0.42 (-0.534; 1.374)	0.4	0.45	30	326831	71943
	Telomere length	Hand grip strength	diff	-0.017 (-0.058; 0.024)	0.4	-0.03 (-0.112; 0.052)	0.48	0.73	132	472174	71943
	Testosterone	Hand grip strength	diff	0.005 (-0.05; 0.06)	0.85	-0.098 (-0.207; 0.01)	0.08	0.035	79	312102	71943
	Time spent watching television (TV)	Hand grip strength	diff	0.038 (-0.042; 0.118)	0.36	0.33 (-0.201; 0.861)	0.23	0.28	101	437887	71943
	Vegetables consumption	Hand grip strength	diff	-0.181 (-0.385; 0.024)	0.083	0.073 (-1.841; 1.987)	0.94	0.8	23	428979	71943
	Vitamin D (measured)	Hand grip strength	diff	0.012 (-0.036; 0.06)	0.63	0.078 (0.004; 0.152)	0.045	0.03	50	329247	71943
	Water intake	Hand grip strength	diff	-0.092 (-0.198; 0.014)	0.09	-0.136 (-0.431; 0.158)	0.37	0.75	42	445799	71943
	White blood cell count	Hand grip strength	diff	-0.011 (-0.039; 0.017)	0.45	-0.098 (-0.164; -0.033)	0.0037	0.0043	278	350470	71943
	Loneliness	Hand grip strength	diff	0.087 (-0.303; 0.478)	0.66	2.847 (-2.659; 8.353)	0.34	0.35	10	400299	71943
	Chronotype (morning person)	Hand grip strength	diff	-0.008 (-0.072; 0.056)	0.81	0.048 (-0.273; 0.368)	0.77	0.73	113	405137	71943
	Smoking (frequency)	Hand grip strength	diff	0.085 (0.002; 0.168)	0.045	0.252 (-0.096; 0.599)	0.16	0.33	74	340518	71943
	Time spend outdoors	Hand grip strength	diff	0.098 (-0.089; 0.284)	0.3	0.882 (-0.746; 2.51)	0.3	0.35	21	317971	71943
	Diagnosed asthma	Hand grip strength	diff	0.099 (0.041; 0.156)	0.00072	0.177 (0.033; 0.32)	0.018	0.25	77	405845	71943
	Diabetes	Hand grip strength	diff	0.055 (-0.021; 0.131)	0.15	0.104 (-0.086; 0.294)	0.29	0.59	62	405459	71943
	Volume of white matter	Hand grip strength	diff	0.01 (-0.043; 0.063)	0.72	-0.15 (-0.431; 0.132)	0.31	0.27	21	39095	71943
	Volume of grey matter	Hand grip strength	diff	-0.056 (-0.125; 0.013)	0.11	0.368 (-0.046; 0.782)	0.11	0.065	14	39095	71943
	Hearing problems	Hand grip strength	diff	-0.075 (-0.19; 0.039)	0.2	-0.307 (-0.883; 0.269)	0.3	0.43	34	390401	71943
	Sleep duration (self-reported)	Hand grip strength	diff	-0.104 (-0.214; 0.006)	0.064	-0.024 (-0.575; 0.527)	0.93	0.77	43	404145	71943
	Walking pace	Hand grip strength	diff	-0.114 (-0.218; -0.011)	0.031	-0.207 (-1.088; 0.673)	0.65	0.84	51	404098	71943
	Insomnia	Hand grip strength	diff	0.138 (0.013; 0.263)	0.03	0.327 (-0.261; 0.915)	0.28	0.52	33	406074	71943
	Vigorous physical activity	Hand grip strength	diff	0.006 (-0.409; 0.421)	0.98	-2.418 (-10.012; 5.175)	0.55	0.55	10	387025	71943
	Volume of accumbens	Hand grip strength	diff	-0.032 (-0.097; 0.033)	0.34	-0.111 (-0.413; 0.191)	0.49	0.61	10	39080	71943
	Volume of amygdala	Hand grip strength	diff	0.016 (-0.105; 0.136)	0.8	-0.521 (-1.919; 0.876)	0.51	0.49	6	39080	71943
	Volume of caudate	Hand grip strength	diff	0.008 (-0.032; 0.048)	0.7	0.067 (-0.222; 0.355)	0.65	0.69	33	39080	71943
	Volume of hippocampus	Hand grip strength	diff	-0.025 (-0.079; 0.028)	0.36	0.092 (-0.202; 0.386)	0.55	0.44	15	39080	71943
	Volume of pallidum	Hand grip strength	diff	-0.008 (-0.054; 0.038)	0.73	0.027 (-0.162; 0.217)	0.78	0.71	24	39080	71943
	Volume of putamen	Hand grip strength	diff	0 (-0.048; 0.047)	1	0.149 (-0.173; 0.47)	0.37	0.37	29	39080	71943
	Volume of thalamus	Hand grip strength	diff	-0.026 (-0.064; 0.013)	0.19	-0.019 (-0.207; 0.169)	0.84	0.94	31	39080	71943
	Basal metabolic rate	Hand grip strength	diff	0.05 (0.025; 0.075)	8.8e-05	0.021 (-0.049; 0.09)	0.56	0.37	439	399290	71943
	Haematocrit percentage	Hand grip strength	diff	0.002 (-0.03; 0.035)	0.89	0.014 (-0.055; 0.083)	0.7	0.72	270	394285	71943
	Monocyte count	Hand grip strength	diff	-0.046 (-0.079; -0.012)	0.0082	-0.098 (-0.164; -0.032)	0.004	0.072	202	393593	71943
	Apolipoprotein A	Hand grip strength	diff	0.016 (-0.007; 0.039)	0.16	0.004 (-0.037; 0.044)	0.86	0.45	258	352662	71943
	Apolipoprotein B	Hand grip strength	diff	0.002 (-0.028; 0.031)	0.91	-0.011 (-0.06; 0.037)	0.64	0.51	163	385576	71943
	Cognitive (summary score)	Hand grip strength	diff	-0.097 (-0.189; -0.005)	0.04	-0.216 (-0.935; 0.503)	0.56	0.74	66	404449	71943
	Physical (summary score)	Hand grip strength	diff	0.042 (0.019; 0.065)	0.00036	0 (-0.061; 0.06)	1	0.14	494	405979	71943
	Reaction time (shorter)	Hand grip strength	diff	-0.01 (-0.168; 0.149)	0.91	-0.699 (-1.974; 0.576)	0.29	0.29	34	403967	71943
	Duration to complete alphanumeric path	Hand grip strength	diff	-0.012 (-0.113; 0.09)	0.82	-0.116 (-0.726; 0.493)	0.71	0.74	21	168864	71943
	Number of puzzles correctly solved	Hand grip strength	diff	-0.038 (-0.129; 0.053)	0.41	-0.742 (-1.342; -0.143)	0.022	0.027	31	158996	71943
	Symbol digit substitution test	Hand grip strength	diff	-0.075 (-0.19; 0.039)	0.2	-0.132 (-0.587; 0.324)	0.58	0.8	30	181587	71943
	Fluid intelligence score	Hand grip strength	diff	0.012 (-0.039; 0.063)	0.64	0.01 (-0.283; 0.303)	0.95	0.99	145	254641	71943
	Height	Hand grip strength	diff	0.02 (0.005; 0.036)	0.011	0.029 (-0.006; 0.063)	0.1	0.59	642	405540	71943
	Forced expiratory volume	Hand grip strength	diff	0.011 (-0.027; 0.048)	0.58	0.003 (-0.134; 0.141)	0.96	0.91	275	373397	71943
	Hand grip strength	Hand grip strength	diff	0.103 (0.049; 0.156)	0.00016	-0.02 (-0.276; 0.235)	0.88	0.34	177	404112	71943
	Attention-deficit/hyperactivity disorder (ADHD)	Cognitive (summary score)	log	-0.022 (-0.115; 0.072)	0.65	-0.173 (-0.576; 0.231)	0.41	0.46	23	213859	103938
	Alzheimer's disease	Cognitive (summary score)	log	0.165 (0.072; 0.259)	0.00051	0.139 (-0.108; 0.386)	0.28	0.83	26	432423	103938
	Body mass index (BMI)	Cognitive (summary score)	log	-0.004 (-0.036; 0.027)	0.79	-0.039 (-0.129; 0.051)	0.39	0.42	453	719971	103938
	Bipolar disorder	Cognitive (summary score)	log	0.07 (-0.019; 0.158)	0.12	0.21 (-0.38; 0.801)	0.49	0.64	45	388513	103938
	Birth weight	Cognitive (summary score)	log	0.014 (-0.041; 0.07)	0.61	0.071 (-0.144; 0.286)	0.52	0.59	76	205475	103938
	Cannabis use (dependence)	Cognitive (summary score)	log	-0.072 (-0.29; 0.146)	0.52	0.133 (-2.29; 2.556)	0.92	0.87	19	886025	103938
	Cortical surface area	Cognitive (summary score)	log	-0.016 (-0.056; 0.024)	0.43	-0.025 (-0.174; 0.124)	0.74	0.9	16	30779	103938
	Cortical thickness	Cognitive (summary score)	log	0.003 (-0.069; 0.075)	0.94	-0.189 (-0.935; 0.556)	0.64	0.63	7	31356	103938
	Depression (diagnosis)	Cognitive (summary score)	log	0.029 (-0.062; 0.121)	0.53	-0.042 (-0.678; 0.594)	0.9	0.83	109	1029338	103938
	Education	Cognitive (summary score)	log	-0.012 (-0.049; 0.025)	0.52	-0.04 (-0.192; 0.113)	0.61	0.71	429	765283	103938
	Glycated haemoglobin (HbA1c)	Cognitive (summary score)	log	0.002 (-0.018; 0.022)	0.86	0.013 (-0.026; 0.052)	0.52	0.52	266	344182	103938
	Hypertension	Cognitive (summary score)	log	-0.014 (-0.054; 0.027)	0.51	0.003 (-0.143; 0.15)	0.96	0.81	151	361141	103938
	Insulin-like growth factor 1	Cognitive (summary score)	log	0.008 (-0.013; 0.03)	0.44	0.007 (-0.037; 0.052)	0.75	0.96	288	342439	103938
	Income	Cognitive (summary score)	log	-0.039 (-0.142; 0.063)	0.45	0.736 (-0.022; 1.494)	0.07	0.055	25	286301	103938
	Childhood low-density lipoproteins (LDL)	Cognitive (summary score)	log	0.01 (-0.026; 0.046)	0.58	0.017 (-0.079; 0.113)	0.75	0.89	6	4202	103938
	Age menarche	Cognitive (summary score)	log	-0.014 (-0.039; 0.011)	0.27	0.005 (-0.058; 0.067)	0.89	0.53	414	546514	103938
	Neuroticism	Cognitive (summary score)	log	-0.037 (-0.161; 0.087)	0.56	0.019 (-0.624; 0.662)	0.96	0.87	8	168105	103938
	Risk taking	Cognitive (summary score)	log	-0.001 (-0.072; 0.071)	0.98	-0.185 (-0.597; 0.227)	0.38	0.38	66	315894	103938
	Systolic blood pressure	Cognitive (summary score)	log	-0.009 (-0.048; 0.03)	0.64	-0.081 (-0.242; 0.081)	0.33	0.37	186	340159	103938
	Sex hormone binding globulin	Cognitive (summary score)	log	-0.009 (-0.03; 0.013)	0.44	-0.002 (-0.046; 0.042)	0.93	0.74	220	312215	103938
	Schizophrenia	Cognitive (summary score)	log	-0.011 (-0.041; 0.019)	0.49	0.035 (-0.134; 0.204)	0.69	0.59	130	130644	103938
	Number of sexual partners	Cognitive (summary score)	log	-0.049 (-0.122; 0.024)	0.19	-0.201 (-0.767; 0.364)	0.49	0.6	69	370711	103938
	Abdominal aortic aneurysm	Cognitive (summary score)	log	0.1 (0.002; 0.198)	0.045	0.134 (-0.159; 0.426)	0.37	0.81	109	1088793	103938
	Sleep duration (accelerometer)	Cognitive (summary score)	log	-0.052 (-0.142; 0.038)	0.26	-0.065 (-0.455; 0.324)	0.76	0.95	7	85449	103938
	Salt added to food	Cognitive (summary score)	log	0.002 (-0.084; 0.088)	0.96	-0.024 (-0.348; 0.299)	0.88	0.87	39	323995	103938
	Relative age of first facial hair	Cognitive (summary score)	log	0.011 (-0.024; 0.047)	0.53	0.029 (-0.076; 0.133)	0.59	0.73	103	204568	103938
	Age at first live birth	Cognitive (summary score)	log	0.05 (-0.021; 0.12)	0.17	-0.063 (-0.572; 0.445)	0.81	0.66	33	170498	103938
	Age when periods started (menarche)	Cognitive (summary score)	log	-0.008 (-0.036; 0.021)	0.59	-0.024 (-0.111; 0.064)	0.6	0.71	167	243944	103938
	Atopic dermatitis	Cognitive (summary score)	log	0.02 (-0.057; 0.096)	0.62	-0.038 (-0.385; 0.31)	0.84	0.75	11	40384	103938
	Male baldness	Cognitive (summary score)	log	-0.01 (-0.029; 0.009)	0.31	-0.017 (-0.072; 0.038)	0.56	0.8	75	52874	103938
	Bread consumption	Cognitive (summary score)	log	-0.019 (-0.172; 0.134)	0.81	-0.339 (-1.153; 0.476)	0.42	0.44	23	438853	103938
	C-reactive protein	Cognitive (summary score)	log	-0.014 (-0.039; 0.011)	0.27	-0.019 (-0.064; 0.026)	0.4	0.78	185	343524	103938
	Celiac disease	Cognitive (summary score)	log	0.003 (-0.031; 0.037)	0.85	0.05 (-0.065; 0.164)	0.4	0.41	39	41505	103938
	Childhood body mass index (self-reported)	Cognitive (summary score)	log	-0.001 (-0.037; 0.034)	0.94	0.014 (-0.069; 0.097)	0.74	0.69	149	354996	103938
	Childhood body mass index (measured)	Cognitive (summary score)	log	-0.02 (-0.066; 0.025)	0.39	0.066 (-0.15; 0.281)	0.56	0.44	16	37964	103938
	Coffee intake	Cognitive (summary score)	log	0.03 (-0.033; 0.092)	0.35	0.044 (-0.079; 0.167)	0.51	0.8	7	105037	103938
	Creatinine (blood)	Cognitive (summary score)	log	0.014 (-0.013; 0.041)	0.31	0.003 (-0.064; 0.07)	0.94	0.71	267	344104	103938
	Facial aging	Cognitive (summary score)	log	0.04 (-0.019; 0.098)	0.18	-0.046 (-0.158; 0.066)	0.43	0.087	59	423999	103938
	Fathers's age at death	Cognitive (summary score)	log	-0.445 (-0.941; 0.051)	0.078	-1.987 (-4.457; 0.483)	0.15	0.25	10	341118	103938
	Fish consumption	Cognitive (summary score)	log	-0.031 (-0.186; 0.124)	0.7	-0.379 (-1.588; 0.829)	0.55	0.58	14	308008	103938
	Fruit intake	Cognitive (summary score)	log	-0.009 (-0.111; 0.093)	0.86	0.08 (-0.337; 0.498)	0.71	0.67	33	433186	103938
	Gestational duration	Cognitive (summary score)	log	-0.001 (-0.096; 0.093)	0.98	-0.338 (-0.777; 0.101)	0.17	0.16	11	131871	103938
	Glucose	Cognitive (summary score)	log	-0.002 (-0.036; 0.031)	0.88	0.04 (-0.017; 0.097)	0.17	0.076	87	314916	103938
	High-density lipoprotein (HDL)	Cognitive (summary score)	log	-0.022 (-0.044; 0)	0.053	-0.022 (-0.06; 0.017)	0.28	0.99	238	315133	103938
	Healthspan	Cognitive (summary score)	log	0.037 (-0.094; 0.167)	0.58	-0.191 (-0.705; 0.324)	0.48	0.39	12	300447	103938
	Overall healthy diet	Cognitive (summary score)	log	-0.034 (-0.194; 0.126)	0.68	0.418 (-0.142; 0.977)	0.18	0.14	10	258758	103938
	Heel bone mineral density	Cognitive (summary score)	log	-0.004 (-0.021; 0.013)	0.63	-0.006 (-0.042; 0.029)	0.72	0.88	324	265627	103938
	Low-density lipoproteins (LDL)	Cognitive (summary score)	log	0.016 (-0.01; 0.043)	0.22	0.02 (-0.026; 0.065)	0.39	0.86	144	343621	103938
	Alkaline phosphatase (ALP)	Cognitive (summary score)	log	-0.024 (-0.053; 0.005)	0.11	-0.033 (-0.089; 0.023)	0.25	0.71	180	495994	103938
	Alanine transaminase (ALT)	Cognitive (summary score)	log	0.008 (-0.051; 0.066)	0.79	0.081 (-0.083; 0.244)	0.34	0.35	137	524994	103938
	Aspartate transaminase (AST)	Cognitive (summary score)	log	0.042 (-0.001; 0.084)	0.057	0.109 (-0.006; 0.224)	0.064	0.22	146	523719	103938
	Meat consumption	Cognitive (summary score)	log	-0.015 (-0.138; 0.108)	0.81	-0.212 (-1.01; 0.585)	0.61	0.63	17	266042	103938
	Menopause	Cognitive (summary score)	log	-0.014 (-0.038; 0.011)	0.29	-0.034 (-0.089; 0.022)	0.24	0.43	94	143819	103938
	Myocardial fibrosis (myocardial T1 time)	Cognitive (summary score)	log	-0.014 (-0.088; 0.06)	0.71	-0.293 (-2.027; 1.442)	0.75	0.77	7	41505	103938
	Parental lifespan	Cognitive (summary score)	log	-0.431 (-0.735; -0.127)	0.0055	-1.575 (-1.957; -1.192)	1.2e-06	1.5e-05	16	621224	103938
	Physical activity (accelerometer)	Cognitive (summary score)	log	-0.105 (-0.257; 0.047)	0.18	0.952 (-0.716; 2.62)	0.33	0.28	6	91084	103938
	Placental weight (fetus genotype)	Cognitive (summary score)	log	-0.024 (-0.069; 0.022)	0.3	0.141 (-0.19; 0.472)	0.41	0.34	26	63717	103938
	Platelet count	Cognitive (summary score)	log	0.001 (-0.015; 0.017)	0.9	0.025 (-0.006; 0.056)	0.12	0.082	373	350474	103938
	Problematic alcohol use	Cognitive (summary score)	log	0.062 (-0.032; 0.156)	0.19	-0.014 (-0.222; 0.195)	0.9	0.43	65	903147	103938
	Pulse rate	Cognitive (summary score)	log	0.015 (-0.014; 0.044)	0.3	0.018 (-0.051; 0.088)	0.61	0.93	238	436424	103938
	Red blood cell count	Cognitive (summary score)	log	0.018 (-0.001; 0.037)	0.061	0.018 (-0.016; 0.052)	0.3	0.99	305	350475	103938
	Reproductive Success	Cognitive (summary score)	log	-0.089 (-0.263; 0.085)	0.32	0.024 (-0.916; 0.964)	0.96	0.81	23	785604	103938
	Rheumatoid arthritis	Cognitive (summary score)	log	-0.007 (-0.021; 0.008)	0.37	-0.011 (-0.036; 0.013)	0.37	0.65	95	59957	103938
	Sodium (in urine)	Cognitive (summary score)	log	-0.009 (-0.116; 0.097)	0.86	0.047 (-0.784; 0.877)	0.91	0.9	30	326831	103938
	Telomere length	Cognitive (summary score)	log	0.011 (-0.03; 0.052)	0.61	-0.017 (-0.099; 0.065)	0.68	0.44	133	472174	103938
	Testosterone	Cognitive (summary score)	log	0.02 (-0.021; 0.061)	0.34	0.029 (-0.054; 0.113)	0.49	0.8	79	312102	103938
	Time spent watching television (TV)	Cognitive (summary score)	log	0.024 (-0.042; 0.09)	0.47	-0.298 (-0.733; 0.136)	0.18	0.14	101	437887	103938
	Vegetables consumption	Cognitive (summary score)	log	-0.176 (-0.309; -0.042)	0.01	-1.108 (-2.331; 0.116)	0.091	0.15	23	428979	103938
	Vitamin D (measured)	Cognitive (summary score)	log	0.016 (-0.024; 0.056)	0.42	0.029 (-0.036; 0.093)	0.39	0.63	50	329247	103938
	Water intake	Cognitive (summary score)	log	0.023 (-0.104; 0.15)	0.72	-0.17 (-0.516; 0.177)	0.34	0.25	42	445799	103938
	White blood cell count	Cognitive (summary score)	log	0.009 (-0.014; 0.032)	0.46	0.026 (-0.028; 0.081)	0.34	0.48	278	350470	103938
	Loneliness	Cognitive (summary score)	log	0.017 (-0.221; 0.256)	0.89	-1.337 (-4.764; 2.09)	0.47	0.46	10	400299	103938
	Chronotype (morning person)	Cognitive (summary score)	log	-0.024 (-0.079; 0.031)	0.39	0.054 (-0.219; 0.328)	0.7	0.57	113	405137	103938
	Smoking (frequency)	Cognitive (summary score)	log	0.016 (-0.054; 0.087)	0.65	0.279 (-0.012; 0.57)	0.064	0.072	74	340518	103938
	Time spend outdoors	Cognitive (summary score)	log	-0.075 (-0.211; 0.06)	0.28	0.523 (-0.659; 1.705)	0.4	0.33	21	317971	103938
	Diagnosed asthma	Cognitive (summary score)	log	-0.01 (-0.054; 0.035)	0.66	-0.102 (-0.213; 0.009)	0.075	0.08	77	405845	103938
	Diabetes	Cognitive (summary score)	log	0 (-0.057; 0.058)	0.99	-0.053 (-0.197; 0.091)	0.47	0.43	62	405459	103938
	Volume of white matter	Cognitive (summary score)	log	-0.033 (-0.073; 0.007)	0.1	0.052 (-0.161; 0.265)	0.64	0.44	21	39095	103938
	Volume of grey matter	Cognitive (summary score)	log	-0.021 (-0.081; 0.039)	0.49	0.125 (-0.282; 0.531)	0.56	0.49	14	39095	103938
	Hearing problems	Cognitive (summary score)	log	0.002 (-0.121; 0.125)	0.98	0.081 (-0.543; 0.706)	0.8	0.8	34	390401	103938
	Sleep duration (self-reported)	Cognitive (summary score)	log	0.006 (-0.086; 0.098)	0.9	0.38 (-0.078; 0.838)	0.11	0.11	43	404145	103938
	Walking pace	Cognitive (summary score)	log	0.069 (-0.034; 0.173)	0.19	0.408 (-0.472; 1.288)	0.37	0.45	51	404098	103938
	Insomnia	Cognitive (summary score)	log	0.035 (-0.068; 0.139)	0.5	0.343 (-0.146; 0.832)	0.18	0.22	33	406074	103938
	Vigorous physical activity	Cognitive (summary score)	log	0.161 (-0.46; 0.781)	0.61	1.492 (-10.101; 13.085)	0.81	0.83	10	387025	103938
	Volume of accumbens	Cognitive (summary score)	log	0.009 (-0.06; 0.077)	0.81	0.093 (-0.237; 0.424)	0.59	0.62	10	39080	103938
	Volume of amygdala	Cognitive (summary score)	log	0.014 (-0.067; 0.094)	0.74	-0.405 (-1.297; 0.486)	0.42	0.41	6	39080	103938
	Volume of caudate	Cognitive (summary score)	log	-0.004 (-0.042; 0.034)	0.83	-0.217 (-0.477; 0.043)	0.11	0.11	33	39080	103938
	Volume of hippocampus	Cognitive (summary score)	log	-0.012 (-0.067; 0.043)	0.68	0.004 (-0.309; 0.317)	0.98	0.92	15	39080	103938
	Volume of pallidum	Cognitive (summary score)	log	-0.015 (-0.053; 0.023)	0.44	-0.086 (-0.24; 0.069)	0.29	0.36	24	39080	103938
	Volume of putamen	Cognitive (summary score)	log	-0.014 (-0.048; 0.021)	0.44	-0.059 (-0.29; 0.173)	0.62	0.7	29	39080	103938
	Volume of thalamus	Cognitive (summary score)	log	0.017 (-0.018; 0.053)	0.34	0.044 (-0.132; 0.22)	0.63	0.76	31	39080	103938
	Basal metabolic rate	Cognitive (summary score)	log	0.005 (-0.017; 0.026)	0.66	-0.025 (-0.084; 0.034)	0.41	0.29	439	399290	103938
	Haematocrit percentage	Cognitive (summary score)	log	0.001 (-0.026; 0.028)	0.93	0.012 (-0.045; 0.069)	0.68	0.67	269	394285	103938
	Monocyte count	Cognitive (summary score)	log	0.008 (-0.017; 0.032)	0.53	-0.026 (-0.074; 0.022)	0.29	0.11	202	393593	103938
	Apolipoprotein A	Cognitive (summary score)	log	-0.022 (-0.042; -0.002)	0.033	-0.058 (-0.093; -0.022)	0.0016	0.017	258	352662	103938
	Apolipoprotein B	Cognitive (summary score)	log	0.031 (0.007; 0.055)	0.011	0.035 (-0.005; 0.075)	0.089	0.81	164	385576	103938
	Cognitive (summary score)	Cognitive (summary score)	log	0.026 (-0.089; 0.141)	0.66	-0.177 (-1.076; 0.721)	0.7	0.66	66	404449	103938
	Physical (summary score)	Cognitive (summary score)	log	-0.022 (-0.041; -0.003)	0.026	-0.007 (-0.057; 0.044)	0.8	0.52	494	405979	103938
	Reaction time (shorter)	Cognitive (summary score)	log	0.043 (-0.064; 0.151)	0.43	0.553 (-0.307; 1.412)	0.22	0.25	34	403967	103938
	Duration to complete alphanumeric path	Cognitive (summary score)	log	-0.072 (-0.257; 0.113)	0.45	-1.942 (-2.704; -1.18)	8e-05	0.0001	21	168864	103938
	Number of puzzles correctly solved	Cognitive (summary score)	log	-0.065 (-0.197; 0.066)	0.33	-1.74 (-2.455; -1.025)	4.8e-05	6.9e-05	31	158996	103938
	Symbol digit substitution test	Cognitive (summary score)	log	-0.082 (-0.223; 0.06)	0.26	-1.328 (-1.625; -1.03)	1.7e-09	3.1e-09	30	181587	103938
	Fluid intelligence score	Cognitive (summary score)	log	0.076 (0.033; 0.119)	0.00051	0.175 (-0.07; 0.421)	0.16	0.42	145	254641	103938
	Height	Cognitive (summary score)	log	-0.01 (-0.022; 0.003)	0.13	0.002 (-0.026; 0.029)	0.92	0.37	642	405540	103938
	Forced expiratory volume	Cognitive (summary score)	log	-0.014 (-0.043; 0.015)	0.35	-0.022 (-0.128; 0.085)	0.69	0.88	275	373397	103938
	Hand grip strength	Cognitive (summary score)	log	0.001 (-0.042; 0.045)	0.95	0.067 (-0.142; 0.277)	0.53	0.53	177	404112	103938
	Attention-deficit/hyperactivity disorder (ADHD)	Physical (summary score)	log	0.012 (-0.11; 0.134)	0.85	-0.292 (-0.806; 0.223)	0.28	0.25	23	213859	72220
	Alzheimer's disease	Physical (summary score)	log	-0.032 (-0.168; 0.103)	0.64	0.188 (-0.158; 0.535)	0.3	0.19	26	432423	72220
	Body mass index (BMI)	Physical (summary score)	log	0.012 (-0.024; 0.049)	0.51	0.097 (-0.006; 0.201)	0.065	0.084	453	719971	72220
	Bipolar disorder	Physical (summary score)	log	0.012 (-0.094; 0.119)	0.82	0.381 (-0.327; 1.09)	0.3	0.31	45	388513	72220
	Birth weight	Physical (summary score)	log	0.013 (-0.04; 0.066)	0.63	0.066 (-0.139; 0.27)	0.53	0.6	76	205475	72220
	Cannabis use (dependence)	Physical (summary score)	log	0.043 (-0.265; 0.351)	0.78	0.014 (-3.503; 3.532)	0.99	0.99	19	886025	72220
	Cortical surface area	Physical (summary score)	log	-0.003 (-0.052; 0.045)	0.89	-0.048 (-0.226; 0.129)	0.6	0.61	16	30779	72220
	Cortical thickness	Physical (summary score)	log	0.039 (-0.039; 0.118)	0.33	-0.569 (-1.327; 0.189)	0.2	0.17	7	31356	72220
	Depression (diagnosis)	Physical (summary score)	log	-0.017 (-0.127; 0.093)	0.76	0.211 (-0.552; 0.974)	0.59	0.56	109	1029338	72220
	Education	Physical (summary score)	log	-0.013 (-0.057; 0.032)	0.57	-0.03 (-0.216; 0.156)	0.75	0.85	429	765283	72220
	Glycated haemoglobin (HbA1c)	Physical (summary score)	log	0.006 (-0.018; 0.03)	0.63	-0.005 (-0.051; 0.042)	0.84	0.6	266	344182	72220
	Hypertension	Physical (summary score)	log	-0.009 (-0.067; 0.05)	0.77	-0.099 (-0.31; 0.113)	0.36	0.39	151	361141	72220
	Insulin-like growth factor 1	Physical (summary score)	log	-0.008 (-0.035; 0.019)	0.56	-0.049 (-0.105; 0.008)	0.091	0.11	288	342439	72220
	Income	Physical (summary score)	log	-0.043 (-0.198; 0.112)	0.58	0.652 (-0.481; 1.784)	0.27	0.24	25	286301	72220
	Childhood low-density lipoproteins (LDL)	Physical (summary score)	log	0.003 (-0.016; 0.022)	0.76	0.006 (-0.04; 0.053)	0.8	0.89	6	4202	72220
	Age menarche	Physical (summary score)	log	-0.022 (-0.052; 0.009)	0.17	-0.016 (-0.093; 0.062)	0.7	0.87	414	546514	72220
	Neuroticism	Physical (summary score)	log	-0.115 (-0.264; 0.034)	0.13	-0.249 (-1.02; 0.523)	0.55	0.74	8	168105	72220
	Risk taking	Physical (summary score)	log	-0.033 (-0.117; 0.05)	0.43	-0.069 (-0.551; 0.413)	0.78	0.88	66	315894	72220
	Systolic blood pressure	Physical (summary score)	log	0.03 (-0.015; 0.075)	0.19	-0.008 (-0.194; 0.178)	0.93	0.68	185	340159	72220
	Sex hormone binding globulin	Physical (summary score)	log	0.01 (-0.02; 0.039)	0.51	-0.024 (-0.084; 0.036)	0.43	0.2	220	312215	72220
	Schizophrenia	Physical (summary score)	log	0.044 (0.005; 0.082)	0.027	-0.059 (-0.275; 0.158)	0.6	0.35	130	130644	72220
	Number of sexual partners	Physical (summary score)	log	0.024 (-0.059; 0.107)	0.57	-0.169 (-0.81; 0.472)	0.61	0.55	69	370711	72220
[truncated: 1,992 more rows]

## Sheet: Supplementary Data 5
	Supplementary Data 5. Missing data and dates of follow-up for cognitive and physical variables
[truncated: 70 more rows]

## Sheet: Supplementary Data 6
	Supplementary Data 6. Summary statistic files included in Mendelian Randomization analyses
[truncated: 145 more rows]

[truncated: 2 more sheets: Supplementary Data 7, Supplementary Data 8]
